# Supplementary material for: Platelet-lymphocyte ratio as a new predictor of in-hospital mortality in cardiac intensive care unit patients
Source: Sci Rep. 2021 Dec 8;11:23578. doi: 10.1038/s41598-021-02686-1 (PMC8654817; doi:10.1038/s41598-021-02686-1)
Supplement: Supplementary file 1 — Supplementary Information. [file 41598_2021_2686_MOESM1_ESM.xlsx]

## Sheet: Sheet1
patientunitstayid	patienthealthsystemstayid	gender	sex	age	ethnicity	race	admissionheight	admissionweight	dischargeweight	hospitaladmitoffset	unitdischargeoffset	hospitaldischargeoffset	lohs	lous	unit_type	unittype	unitdischargestatus	unitdeath	hospitaldischargestatus	unitvisitnumber	hospitalid	apacheadmissiondx	hospitaladmittime24	hospitaldischargetime24	unitadmittime24	unitdischargetime24	hospitaldischargeyear	hospitaladmitsource	unitadmitsource	unitstaytype	temperature	T_max	T_min	sbp	sbp_max	sbp_min	sbp_mean	dbp	dbp_max	dbp_min	dbp_mean	mbp	mbp_max	mbp_min	mbp_mean	heartrate	hr_max	hr_min	hr_mean
1478684	1134079	Male	1	68	Caucasian	1	170	111.2	109.36	-372	1959	3109	2.41736	1.36042	Cardiac ICU	1	Alive	0	Alive	1	243	Cardiac arrest (with or without respiratory arrest; for respiratory arrest see Respiratory System)	07:44:00	17:45:00	13:56:00	22:35:00	2014	Emergency Department	Emergency Department	stepdown/other				126	185	126	156.048	54	90	28	46.3333	101	124	66	86.0476	71	88	62	71.578
3042275	2467333	Male	1	68	Caucasian	1	172.7	89.1	92.4	-231	4072	14018	9.89514	2.82778	Cardiac ICU	1	Alive	0	Alive	1	420	Poisoning, carbon monoxide, arsenic, cyanide	02:06:00	23:35:00	05:57:00	01:49:00	2014	Emergency Department	Emergency Department	admit				74	183	74	126.406	136	136	49	74.529	142	142	55	87.1159	101	101	46	64.1497
455847	387444	Female	2	72	Other/Unknown	3	160	66.6		-393	2452	2508	2.01458	1.70278	Cardiac ICU	1	Alive	0	Alive	1	141	Infarction, acute myocardial (MI)	00:36:00	00:57:00	07:09:00	00:01:00	2014	Emergency Department	Emergency Department	admit				110	159	110	129.758	58	137	53	72	73	142	72	84.7273	47	109	39	56.5764
2619962	2094862	Female	2	28	Caucasian	1	157	53.1		-8261	1756	7376	10.859	1.21944	Cardiac ICU	1	Alive	0	Alive	1	365	Cardiomyopathy	00:18:00	20:55:00	17:59:00	23:15:00	2015	Acute Care/Floor	Acute Care/Floor	admit				65	95	65	81.7297	47	79	35	48.8378	54	84	43	56.5676	82	105	66	79.8647
416165	355151	Female	2	80	African American	2	167.6	77.1		-203	5228	19635	13.7764	3.63056	Cardiac ICU	1	Alive	0	Alive	1	122	Sepsis, unknown	00:58:00	19:36:00	04:21:00	19:29:00	2015	Direct Admit	Direct Admit	admit	37.583	37.778	36.667	48	206	48	99.5329	76	146	18	57.7126	83	163	31	68.0608	115	116	73	91.6896
979473	722206	Female	2	75	Caucasian	1	162.6	99.9	94.55	-13219	14499	34770	33.3257	10.0687	Cardiac ICU	1	Alive	0	Alive	1	184	CHF, congestive heart failure	13:02:00	20:51:00	17:21:00	19:00:00	2015	Floor	Floor	admit				66	219	66	133.13	65	149	37	63.313	82	160	45	86.4232	74	101	60	77.0041
2879715	2334230	Male	1	46	Caucasian	1	177.8	56.57		-248	3372	6031	4.36042	2.34167	Cardiac ICU	1	Alive	0	Alive	1	386	CHF, congestive heart failure	13:41:44	22:20:00	17:49:00	02:01:00	2015	Emergency Department	Emergency Department	admit				80	174	80	125.087	94	113	48	85.5942	103	126	54	94.4348	83	83	58	67.3038
978060	721086	Male	1	84	Caucasian	1	165.1	60.51	61.88	-315	557	3223	2.45694	0.386806	Cardiac ICU	1	Alive	0	Alive	1	184	CHF, congestive heart failure	08:16:00	19:14:00	13:31:00	22:48:00	2014	Emergency Department	Emergency Department	admit				104	142	104	121.571	83	83	64	71.1429	105	105	81	90	95	101	86	92.3333
2885458	2339539	Male	1	63	Caucasian	1	167.6	76.8		-1777	3009	9486	7.82153	2.08958	Cardiac ICU	1	Alive	0	Alive	1	392	Overdose, street drugs (opiates, cocaine, amphetamine)	22:35:25	18:18:00	04:12:00	06:21:00	2014	Operating Room	Floor	admit				76	170	76	125.947	85	110	44	73.0957	103	123	53	85.4255	81	128	66	85.6534
1527607	1175100	Male	1	71	African American	2	178	98.9	94.3	-410	2217	3884	2.98194	1.53958	Cardiac ICU	1	Alive	0	Alive	1	243	Chest pain, unknown origin	22:19:00	21:53:00	05:09:00	18:06:00	2015	Emergency Department	Emergency Department	stepdown/other				90	147	90	120.566	82	121	58	83.1325	88	127	68	93.3494	107	115	100	105.99
976902	720178	Male	1	66	Caucasian	1	172.72	85.5	85.5	-77	1333	3732	2.64514	0.925694	Cardiac ICU	1	Alive	0	Alive	1	184	Infarction, acute myocardial (MI)	02:18:00	17:47:00	03:35:00	01:48:00	2015	Emergency Department	Emergency Department	admit				99	184	99	131.912	68	118	39	82.2353	86	139	55	101.441	65	94	61	70.59
1526866	1174489	Male	1	64	Caucasian	1	175	87.9	87.3	-248	2191	3596	2.66944	1.52153	Cardiac ICU	1	Alive	0	Alive	1	243	Angina, unstable (angina interferes w/quality of life or meds are tolerated poorly)	01:21:00	17:25:00	05:29:00	18:00:00	2015		Emergency Department	stepdown/other				125	162	125	147.821	53	80	37	60.1071	85	107	69	88.8929	71	84	62	70.7293
1497007	1149448	Male	1	68	Caucasian	1	183	112	112	-255	2774	2774	2.10347	1.92639	Cardiac ICU	1	Alive	0	Alive	1	243	Sepsis, pulmonary	12:44:00	15:13:00	16:59:00	15:13:00	2015	Emergency Department	Emergency Department	stepdown/other				123	169	123	148	68	87	54	71.2353	91	115	73	97.4706	87	108	72	81.7087
3042404	2467450	Male	1	84	Caucasian	1	182.9	105.7	105	-83	5071	7735	5.42917	3.52153	Cardiac ICU	1	Alive	0	Alive	1	420	Rhythm disturbance (atrial, supraventricular)	06:51:00	17:09:00	08:14:00	20:45:00	2014		Emergency Department	admit				72	156	72	97.805	92	126	40	61.1195	97	134	51	69.7044	148	162	52	84.0158
2776435	2238593	Female	2	29	Caucasian	1	152.4	68		-298	4458	7217	5.21875	3.09583	Cardiac ICU	1	Alive	0	Alive	1	392	Cesarean section	17:31:07	22:46:00	22:29:00	00:47:00	2014	Floor	Operating Room	admit				51	203	51	149.308	85	126	37	88.7615	101	141	41	102.4	81	143	80	106.94
313419	270906	Male	1	56	Caucasian	1	172.7	64.6		-7395	1782	1782	6.37292	1.2375	Cardiac ICU	1	Alive	0	Alive	1	122	Neurologic surgery, other	12:12:00	21:09:00	15:27:00	21:09:00	2015	Operating Room	Operating Room	admit				166	177	152	161.4	74	90	57	70.8214	92	104	67	85.75	79	99	59	75.6366
1521575	1170044	Male	1	57	Caucasian	1	183	97.5	97.52	-218	5450	5450	3.93611	3.78472	Cardiac ICU	1	Alive	0	Alive	1	243	Cardiac arrest (with or without respiratory arrest; for respiratory arrest see Respiratory System)	22:02:00	20:30:00	01:40:00	20:30:00	2015	Emergency Department	Emergency Department	admit				91	178	91	126.377	74	110	35	77.6957	82	124	68	93.0857	53	108	53	81.7455
1821188	1433333	Female	2	56	Caucasian	1	165.1	68.2		-187	2805	8911	6.31806	1.94792	Cardiac ICU	1	Alive	0	Alive	1	282	Infarction, acute myocardial (MI)	15:58:00	23:36:00	19:05:00	17:50:00	2015		Emergency Department	admit				107	175	107	142	99	115	68	88.0263	130	140	84	109.684	67	87	58	71.2482
1844265	1453501	Female	2	35	African American	2	152.4	70	74.11	-33	4470	4524	3.16458	3.10417	Cardiac ICU	1	Alive	0	Alive	1	282	Hypertension, uncontrolled (for cerebrovascular accident-see Neurological System)	10:53:00	14:50:00	11:26:00	13:56:00	2015		Emergency Department	admit				105	189	105	138.943	96	112	58	83.1698	127	143	77	105.226	107	127	84	105.357
520421	439800	Male	1	52	Hispanic	3	170.2	80.7		-12773	1403	5680	12.8146	0.974306	Cardiac ICU	1	Alive	0	Alive	2	141	Angina, unstable (angina interferes w/quality of life or meds are tolerated poorly)	00:53:00	20:26:00	21:46:00	21:09:00	2014	Recovery Room	ICU to SDU	readmit				102	129	102	115.083	84	96	56	69.8333	89	100	64	79.5	92	99	76	87.7056
358791	308156	Male	1	76	Caucasian	1	188	98.2		-213	1170	4143	3.025	0.8125	Cardiac ICU	1	Alive	0	Alive	1	122	Rhythm disturbance (conduction defect)	17:28:00	18:04:00	21:01:00	16:31:00	2014	Emergency Department	Emergency Department	admit				101	146	101	132.667	45	86	45	68.8333	79	97	20	56.8333	71	95	64	78.7581
1531901	1178709	Female	2	50	Caucasian	1	168	157.1	155.4	-1047	2165	2165	2.23056	1.50347	Cardiac ICU	1	Alive	0	Alive	1	243	Chest pain, unknown origin	11:59:00	17:31:00	05:26:00	17:31:00	2015	Direct Admit	Direct Admit	stepdown/other				137	218	137	171.609	109	109	49	77.4783	135	135	78	108.522	82	108	0	77.9197
3082618	2502879	Female	2	83	Caucasian	1	152.4	105.3	107	-3	8920	11536	8.01319	6.19444	Cardiac ICU	1	Alive	0	Alive	1	420	Sepsis, renal/UTI (including bladder)	23:21:00	23:40:00	23:24:00	04:04:00	2015	Other Hospital	Other Hospital	admit	32.5	37	21.5	74	165	74	119.393	56	129	37	69.4082	65	135	50	81.051	51	132	47	84.1867
3328621	2720912	Male	1	73	African American	2	180.3	115.5	103.9	-272	2140	26770	18.7792	1.48611	Cardiac ICU	1	Alive	0	Alive	1	458	Cardiac arrest (with or without respiratory arrest; for respiratory arrest see Respiratory System)	03:48:00	22:30:00	08:20:00	20:00:00	2014	Emergency Department	Emergency Department	admit				113	173	113	141.63	71	87	63	78.5926	102	112	87	102.185	112	116	82	97.2429
980460	723004	Female	2	74	African American	2	162.56	45.22	46.98	-83	2799	9801	6.86389	1.94375	Cardiac ICU	1	Alive	0	Alive	1	184	CHF, congestive heart failure	20:21:00	17:05:00	21:44:00	20:23:00	2015	Emergency Department	Emergency Department	admit				96	193	96	146.76	85	140	48	74.72	127	144	65	102.587	59	79	54	65.1413
2823080	2281772	Female	2	64	African American	2	167.6	111.1		-100	2513	5605	3.96181	1.74514	Cardiac ICU	1	Alive	0	Alive	1	396	Asthma	03:00:00	02:05:00	04:40:00	22:33:00	2014	Emergency Department	Emergency Department	admit				112	175	112	138.316	102	102	56	79.2105	116	116	73	94.0833	106	134	81	99.1951
360514	309572	Female	2	84	Caucasian	1	160	54.5		-220	2019	7431	5.3132	1.40208	Cardiac ICU	1	Alive	0	Alive	1	122	CHF, congestive heart failure	09:09:00	16:40:00	12:49:00	22:28:00	2015		Emergency Department	admit				88	203	88	152.619	67	108	27	53.9179	102	120	56	78.9783	73	77	60	66.1837
2775222	2237476	Male	1	32	Caucasian	1	177.8	83.68		-621	1097	7233	5.45417	0.761806	Cardiac ICU	1	Alive	0	Alive	1	386	Sepsis, pulmonary	11:25:56	22:19:00	21:46:00	16:03:00	2014	Emergency Department	Emergency Department	admit				73	135	73	95.8571	79	87	41	63.9143	85	96	50	71.2286	92	124	71	89.2139
3127827	2542577	Female	2	55	Caucasian	1	175.3	89.3	90.9	-110	2599	13551	9.48681	1.80486	Cardiac ICU	1	Alive	0	Alive	1	420	Pneumonia, bacterial	06:19:00	18:00:00	08:09:00	03:28:00	2014	Emergency Department	Emergency Department	admit				84	167	84	130.723	82	110	40	72.1489	86	121	41	84.7959	70	84	55	67.7071
2745637	2210092	Male	1	86	Asian	3	175	67.7		-75	6246	8137	5.70278	4.3375	Cardiac ICU	1	Alive	0	Alive	1	396	Infarction, acute myocardial (MI)	06:58:00	23:50:00	08:13:00	16:19:00	2014		Emergency Department	admit				72	133	72	100.282	56	109	38	57.8359	67	112	49	67.9436	96	100	0	71.1315
2593318	2070247	Male	1	59	Asian	3	168	70.3		-45	3776	17226	11.9938	2.62222	Cardiac ICU	1	Alive	0	Alive	1	365	Infarction, acute myocardial (MI)	22:34:00	22:25:00	23:19:00	14:15:00	2014	Emergency Department	Emergency Department	admit				119	156	119	141.364	95	111	59	86.8636	107	120	80	99.7727	77	86	52	64.0833
959945	706530	Male	1	53	Caucasian	1	182.9	76	77.79	-119	2288	3485	2.50278	1.58889	Cardiac ICU	1	Alive	0	Alive	1	184	Infarction, acute myocardial (MI)	04:11:00	16:15:00	06:10:00	20:18:00	2015	Emergency Department	Emergency Department	admit				93	144	93	123.172	79	101	67	77	95	116	72	93.2812	64	79	47	59.5852
1473205	1129454	Male	1	84	Caucasian	1	188	99.4	95.2	-3941	1245	4046	5.54653	0.864583	Cardiac ICU	1	Alive	0	Alive	1	243	Infarction, acute myocardial (MI)	04:52:00	17:59:00	22:33:00	19:18:00	2015	Direct Admit	Direct Admit	admit				132	143	109	123.116	66	72	53	61.6512	78	87	67	79.1613	84	117	74	86.4793
1725474	1349538	Male	1	28	Caucasian	1	177.8	70.8	66	-138	6211	16141	11.3049	4.3132	Cardiac ICU	1	Alive	0	Alive	1	282	Cardiac arrest (with or without respiratory arrest; for respiratory arrest see Respiratory System)	16:11:00	23:30:00	18:29:00	02:00:00	2014		Emergency Department	admit	33	38	32	163	184	52	128.876	103	142	35	69.1182	127	148	47	87.8284	92	132	46	88.4573
2619414	2094354	Male	1	62	Caucasian	1	170	78.9		-85	1230	4496	3.18125	0.854167	Cardiac ICU	1	Alive	0	Alive	1	365	Angina, unstable (angina interferes w/quality of life or meds are tolerated poorly)	19:34:00	23:55:00	20:59:00	17:29:00	2014	Emergency Department	Direct Admit	admit				88	175	88	123.064	89	117	47	69.7778	104	131	61	81.6667	90	119	77	91.5905
2718048	2184475	Female	2	51	Caucasian	1	163	94.8		-49	14072	17131	11.9306	9.77222	Cardiac ICU	1	Alive	0	Alive	1	396	Sepsis, renal/UTI (including bladder)	02:00:00	00:20:00	02:49:00	21:21:00	2014		Emergency Department	admit	37.167	38.722	36.222	33	153	33	112.075	56	137	14	76.8219	67	141	16	84.8105	80	120	50	77.0947
2889514	2343275	Male	1	70	Hispanic	3	170	127.1		-157	2071	3738	2.70486	1.43819	Cardiac ICU	1	Alive	0	Alive	1	396	Overdose, street drugs (opiates, cocaine, amphetamine)	05:50:00	22:45:00	08:27:00	18:58:00	2014	Emergency Department	Emergency Department	admit				115	196	115	157.059	57	90	52	68	80	129	69	89.6829	30	123	0	84.6015
435029	370503	Male	1	39	Hispanic	3	172.7	77.1	80	-5022	3079	4735	6.77569	2.13819	Cardiac ICU	1	Alive	0	Alive	1	141	Chest pain, unknown origin	04:40:00	23:17:00	16:22:00	19:41:00	2015	Floor	Floor	admit				76	125	76	107.143	84	100	38	64.2857	94	106	48	73.9592	85	134	70	99.0592
1765577	1384631	Male	1	63	Caucasian	1	175.3	68.9		-3261	815	884	2.87847	0.565972	Cardiac ICU	1	Alive	0	Alive	1	282	Endarterectomy, carotid	18:40:00	15:45:00	01:01:00	14:36:00	2015		Operating Room	admit				103	146	93	110.148	56	62	55	58.1429	73	84	73	77.6429	61	79	51	56.3926
979231	722014	Female	2	57	Caucasian	1	160.02	45.32	45.32	-45	5034	5034	3.52708	3.49583	Cardiac ICU	1	Alive	0	Alive	1	184	Chest pain, unknown origin	10:50:00	23:29:00	11:35:00	23:29:00	2015	Emergency Department	Emergency Department	admit				66	165	66	127.513	85	107	41	72.2783	107	137	52	93.8435	105	123	69	89.2543
2888730	2342557	Female	2	60	Caucasian	1	167.6	91.7		-1594	7015	7183	6.09514	4.87153	Cardiac ICU	1	Alive	0	Alive	1	386	Asthma	23:28:12	01:45:00	02:02:00	22:57:00	2014	Step-Down Unit (SDU)	Step-Down Unit (SDU)	admit				68	146	68	100.855	65	86	25	61.6364	78	93	35	70.8091	80	111	56	91.102
3343698	2734495	Female	2	66	Caucasian	1	170.1	98.6	95.6	707	3773	19524	13.0674	2.62014	Cardiac ICU	1	Alive	0	Alive	1	458	Rhythm disturbance (atrial, supraventricular)	20:12:00	21:49:00	08:25:00	23:18:00	2014	Emergency Department	Emergency Department	admit				99	226	99	161.345	75	164	51	83.292	96	179	70	113.115	75	182	52	83.6955
3068847	2490662	Male	1	72	Caucasian	1	183	111	111	-85	1234	5103	3.60278	0.856944	Cardiac ICU	1	Alive	0	Alive	1	420	Bleeding, upper GI	01:45:00	16:13:00	03:10:00	23:44:00	2015	Emergency Department	Emergency Department	admit				78	128	78	107.302	51	84	50	64.6744	63	97	62	74.5909	109	120	87	99.1295
3103527	2521246	Female	2	84	Caucasian	1	168	59.1	63	-60	5795	7144	5.00278	4.02431	Cardiac ICU	1	Alive	0	Alive	1	420	Rhythm disturbance (atrial, supraventricular)	18:20:00	18:24:00	19:20:00	19:55:00	2014	Emergency Department	Emergency Department	admit				54	159	54	106.629	80	115	29	58.7483	84	124	37	69.4768	111	157	62	100.297
3348264	2738637	Male	1	84	Caucasian	1	175.3	77.8	82.5	-45	1190	11989	8.35694	0.826389	Cardiac ICU	1	Alive	0	Alive	1	458	Pneumonia, bacterial	10:00:00	18:34:00	10:45:00	06:35:00	2015	Emergency Department	Emergency Department	admit				103	156	103	129.929	97	97	54	72.9286	110	110	78	93.7857	71	158	54	71.0556
960134	706676	Male	1	59	Caucasian	1	177.8	92.81	98	-110	9647	9647	6.77569	6.69931	Cardiac ICU	1	Alive	0	Alive	1	184	Cardiac arrest (with or without respiratory arrest; for respiratory arrest see Respiratory System)	03:13:00	21:50:00	05:03:00	21:50:00	2015	Floor	Floor	admit				77	208	77	124.034	76	153	49	76.4695	94	172	58	92.2408	83	118	44	84.1859
1509906	1160278	Female	2	70	Caucasian	1	165	71.3	71.3	-28	2866	5901	4.11736	1.99028	Cardiac ICU	1	Alive	0	Alive	1	243	Rhythm disturbance (ventricular)	16:30:00	19:19:00	16:58:00	16:44:00	2014	Direct Admit	Direct Admit	stepdown/other				85	130	85	109.522	71	84	54	70	76	98	63	81.3478	61	78	60	61.8195
357404	307017	Male	1	89	Caucasian	1	167.6	62.77		-128	4326	6836	4.83611	3.00417	Cardiac ICU	1	Alive	0	Alive	1	122	Rhythm disturbance (conduction defect)	19:53:00	15:57:00	22:01:00	22:07:00	2015	Emergency Department	Emergency Department	admit				80	201	80	153.553	58	127	32	53.7955	92	198	53	80.3714	35	112	30	53.2755
2578191	2056361	Male	1	68	Caucasian	1	177.8	77		-17330	589	6043	16.2312	0.409028	Cardiac ICU	1	Alive	0	Alive	1	365	Chest pain, unknown origin	18:25:00	23:58:00	19:15:00	05:04:00	2015	Other Hospital	Other Hospital	admit				133	149	133	143.3	65	69	62	65.4	82	87	80	83.3	84	134	67	80.787
1769859	1388328	Female	2	66	African American	2	172.7	80		-93	2470	3443	2.45556	1.71528	Cardiac ICU	1	Alive	0	Alive	1	282	CHF, congestive heart failure	07:34:00	18:30:00	09:07:00	02:17:00	2015		Emergency Department	admit				122	180	122	148.879	83	96	62	78.9697	109	118	86	106.818	118	121	61	86.4079
2585299	2062888	Female	2	72	Caucasian	1	152	60.5		-77	2951	12966	9.05764	2.04931	Cardiac ICU	1	Alive	0	Alive	1	365	Sepsis, pulmonary	19:55:00	21:18:00	21:12:00	22:23:00	2015	Direct Admit	Direct Admit	admit				64	127	64	98.4821	41	73	28	55.5	54	85	44	65.625	76	98	66	79.2867
2612903	2088375	Male	1	72	Caucasian	1	165	105.6		0	4966	6440	4.47222	3.44861	Cardiac ICU	1	Alive	0	Alive	1	365	Rhythm disturbance (ventricular)	06:45:00	18:05:00	06:45:00	17:31:00	2014	Emergency Department	Emergency Department	admit				103	164	103	134.411	86	107	52	72.7943	100	115	63	87.0709	80	87	46	61.2368
2751070	2215123	Male	1	46	Caucasian	1	190.5	92.53		-255	3981	5865	4.25	2.76458	Cardiac ICU	1	Alive	0	Alive	1	392	Embolus, pulmonary	20:35:21	02:35:00	00:50:00	19:11:00	2014	Emergency Department	Emergency Department	admit				74	161	74	103.2	71	112	43	69.9125	79	123	50	77.3827	99	112	61	81.7769
3330476	2722565	Male	1	53	African American	2	180.3	100	90.7	-88	10760	22316	15.5583	7.47222	Cardiac ICU	1	Alive	0	Alive	1	458	Cardiac arrest (with or without respiratory arrest; for respiratory arrest see Respiratory System)	04:47:00	18:11:00	06:15:00	17:35:00	2014		Emergency Department	admit	35.6	38.4	32.8	140	219	89	131.459	96	178	55	87.9594	111	199	69	113.427	58	113	38	75.2403
2831366	2289441	Male	1	68	Caucasian	1	170.2	86.2		-1420	185	1705	2.17014	0.128472	Cardiac ICU	1	Alive	0	Alive	1	386	Angina, unstable (angina interferes w/quality of life or meds are tolerated poorly)	17:55:38	22:00:00	17:35:00	20:40:00	2015	Floor	Floor	admit				138	143	138	140.5	83	83	69	76	88	88	88	88	56	67	54	57.75
2780578	2242446	Female	2	50	Caucasian	1	162.6	91.1		-229	1167	4738	3.44931	0.810417	Cardiac ICU	1	Alive	0	Alive	1	386	Infarction, acute myocardial (MI)	08:08:23	18:55:00	11:57:00	07:24:00	2014		Emergency Department	admit				81	136	81	111.692	61	102	53	70.718	66	106	61	80.1026	114	137	112	121.991
492546	417172	Male	1	73	Caucasian	1	177.8	77.1		-193	3498	4834	3.49097	2.42917	Cardiac ICU	1	Alive	0	Alive	1	141	MI admitted > 24 hrs after onset of ischemia	05:49:00	17:36:00	09:02:00	19:20:00	2014	Emergency Department	Emergency Department	admit				67	149	67	100.491	86	108	28	61.3448	98	116	38	70.1724	71	111	52	74.5344
970886	715318	Female	2	90	Caucasian	1	163	69.4	70.56	-960	2432	5409	4.42292	1.68889	Cardiac ICU	1	Alive	0	Alive	1	184	Rhythm disturbance (conduction defect)	13:07:00	23:16:00	05:07:00	21:39:00	2015		Emergency Department	admit				118	198	118	162.087	117	138	50	81.3043	122	155	75	110.37	45	113	37	68.2562
512681	433571	Female	2	76	Hispanic	3	154.9	61.2		-185	907	5227	3.75833	0.629861	Cardiac ICU	1	Alive	0	Alive	1	141	CVA, cerebrovascular accident/stroke	01:48:00	20:00:00	04:53:00	20:00:00	2015	Emergency Department	Emergency Department	admit				143	195	143	173.5	60	80	48	57.8333	95	104	75	87.3333	63	74	53	61.4101
1513560	1163313	Female	2	82	Caucasian	1	170	70.2	69.2	-301	13419	15817	11.1931	9.31875	Cardiac ICU	1	Alive	0	Alive	1	243	Rhythm disturbance (atrial, supraventricular)	18:53:00	23:31:00	23:54:00	07:33:00	2014	Direct Admit	Emergency Department	stepdown/other				81	183	81	135.469	102	163	44	85.4248	117	169	57	100.894	115	144	54	104.539
495841	419849	Female	2	90	Caucasian	1	154.9	58.9		-67	3195	6326	4.43958	2.21875	Cardiac ICU	1	Alive	0	Alive	1	141	Rhythm disturbance (atrial, supraventricular)	10:45:00	21:18:00	11:52:00	17:07:00	2014	Floor	Floor	admit				85	159	85	130.082	106	137	32	67.918	115	141	49	81.9672	132	138	60	79.4945
960423	706909	Female	2	42	Caucasian	1	152.4	106.55	106.2	-55	1593	4271	3.00417	1.10625	Cardiac ICU	1	Alive	0	Alive	1	184	Embolus, pulmonary	21:49:00	21:55:00	22:44:00	01:17:00	2015	Emergency Department	Emergency Department	admit				141	202	141	171.212	98	167	86	110.758	127	179	110	133.03	90	117	79	93.6762
1856142	1463856	Male	1	29	African American	2	170.2	63.5		-52	4095	17023	11.8576	2.84375	Cardiac ICU	1	Alive	0	Alive	1	282	Hypertension, uncontrolled (for cerebrovascular accident-see Neurological System)	23:30:00	20:05:00	00:22:00	20:37:00	2015		Emergency Department	admit				116	116	115	115.5	68	68	68	68	164	167	102	123.651	75	110	0	89.7975
2867096	2322500	Female	2	67	Caucasian	1	170.1	98.4		-225	4037	18387	12.925	2.80347	Cardiac ICU	1	Alive	0	Alive	1	392	CVA, cerebrovascular accident/stroke	00:58:10	23:10:00	04:43:00	00:00:00	2014	Emergency Department	Emergency Department	admit				97	208	97	151.134	100	154	54	83.3537	119	159	66	98.1585	89	156	73	104.278
977645	720755	Male	1	58	Caucasian	1	170.2	92.5	100.7	-119	5908	5908	4.18542	4.10278	Cardiac ICU	1	Alive	0	Alive	1	184	Sepsis, pulmonary	17:03:00	21:30:00	19:02:00	21:30:00	2015		Emergency Department	admit				127	236	127	156.468	68	120	57	71.1582	91	151	70	95.9051	103	121	79	104.163
3342679	2733566	Male	1	67	Caucasian	1	182.9	100	96.5	-217	5079	18294	12.8549	3.52708	Cardiac ICU	1	Alive	0	Alive	1	458	Cardiac arrest (with or without respiratory arrest; for respiratory arrest see Respiratory System)	02:34:00	23:05:00	06:11:00	18:50:00	2015	Emergency Department	Emergency Department	admit	37	37.2	33	286	286	80	139.524	223	223	26	62.4433	114	133	75	101.444	72	113	35	65.564
3327732	2720112	Female	2	40	Caucasian	1	154.9	52.2	52.16	-1303	2975	7393	6.03889	2.06597	Cardiac ICU	1	Alive	0	Alive	1	458	Seizures (primary-no structural brain disease)	20:09:00	21:05:00	17:52:00	19:27:00	2015	Step-Down Unit (SDU)	Step-Down Unit (SDU)	admit				81	119	81	95	50	74	42	53.4432	72	89	56	69.5341	75	109	74	77.5705
1467756	1124891	Female	2	59	African American	2	155	124.2	124.5	-654	3246	26543	18.8868	2.25417	Cardiac ICU	1	Alive	0	Alive	1	243	Aneurysm, dissecting aortic	18:02:00	15:19:00	04:56:00	11:02:00	2015	Emergency Department	Emergency Department	stepdown/other				104	172	104	130.6	62	119	40	73.45	79	127	59	91.4286	78	106	59	71.9411
3338162	2729494	Female	2	77	Caucasian	1	161.5	79.6	80.4	-228	981	5174	3.75139	0.68125	Cardiac ICU	1	Alive	0	Alive	1	458	Bleeding, lower GI	02:16:00	20:18:00	06:04:00	22:25:00	2015	Emergency Department	Emergency Department	admit				78	168	78	135.818	98	104	54	71.5	113	117	66	93.7273	77	85	66	71.8723
415168	354353	Male	1	42	African American	2	167.6	105.8		-19	3122	6676	4.64931	2.16806	Cardiac ICU	1	Alive	0	Alive	1	122	Angina, unstable (angina interferes w/quality of life or meds are tolerated poorly)	07:30:00	23:05:00	07:49:00	11:51:00	2015		Direct Admit	admit				92	172	92	133.7	92	131	34	79.85	105	138	21	89.6454	67	124	61	72.9545
311717	269513	Female	2	78	Caucasian	1	152.4	77.11		-342	5992	8851	6.38403	4.16111	Cardiac ICU	1	Alive	0	Alive	1	122	CHF, congestive heart failure	13:27:00	22:40:00	19:09:00	23:01:00	2014	Emergency Department	Emergency Department	admit				66	177	66	116.054	64	122	14	55.7973	82	135	34	71.3099	71	162	64	89.0509
472073	400507	Female	2	90	Hispanic	3	160	52.1		-205	3961	12451	8.78889	2.75069	Cardiac ICU	1	Alive	0	Alive	1	141	Sepsis, renal/UTI (including bladder)	04:21:00	23:17:00	07:46:00	01:47:00	2015		Emergency Department	admit				69	176	69	126.588	53	116	38	61.75	68	133	52	76.9706	94	101	67	82.9309
1467743	1124884	Female	2	59	Caucasian	1	157	84.7	84.7	-237	349	8162	5.83264	0.242361	Cardiac ICU	1	Alive	0	Alive	1	243	Arrest, respiratory (without cardiac arrest)	20:02:00	16:01:00	23:59:00	05:48:00	2014	Emergency Department	Emergency Department	stepdown/other				48	112	48	86.1111	39	71	13	48.0556	51	79	31	58.8421	84	118	77	95.2167
1661677	1293664	Female	2	69	Caucasian	1	167	138.6	131.7	-15537	12088	26197	28.9819	8.39444	Cardiac ICU	1	Alive	0	Alive	1	259	Pneumonia, bacterial	21:03:00	20:37:00	16:00:00	01:28:00	2015	Floor	Floor	admit				119	216	66	126.89	44	100	18	43.233	47	121	46	79.5	57	82	47	62.1864
1442580	1103899	Male	1	76	Caucasian	1	173	80.2	80.1	-2009	1378	5312	5.08403	0.956944	Cardiac ICU	1	Alive	0	Alive	1	243	Infarction, acute myocardial (MI)	14:37:00	16:38:00	00:06:00	23:04:00	2015	Floor	Floor	stepdown/other				61	170	61	124.019	43	107	18	42.6792	70	121	32	69.2642	59	96	54	63.3676
1551029	1194694	Male	1	89	Caucasian	1	168	75.1	71.58	-415	8584	8584	6.24931	5.96111	Cardiac ICU	1	Alive	0	Alive	1	243	Rhythm disturbance (atrial, supraventricular)	14:29:00	20:28:00	21:24:00	20:28:00	2015	Emergency Department	Emergency Department	stepdown/other				81	177	81	116.03	54	124	29	60.5151	68	150	52	78.5049	141	149	70	92.3136
1597575	1237515	Female	2	34	African American	2	177.8	73.3		-1707	2704	5783	5.20139	1.87778	Cardiac ICU	1	Alive	0	Alive	1	254	Hypertension, uncontrolled (for cerebrovascular accident-see Neurological System)	16:40:00	21:30:00	21:07:00	18:11:00	2015	Floor	Floor	admit				92	167	92	116.141	123	124	61	80.2235	139	141	74	93.8824	125	131	82	95.4322
2643960	2117017	Female	2	30	African American	2	193	127.1		1539	303	4448	2.02014	0.210417	Cardiac ICU	1	Alive	0		1	365	Rhythm disturbance (conduction defect)	19:51:00	20:20:00	18:12:00	23:15:00	2015	Direct Admit	Direct Admit	admit							120.3				65				80.6	45	61	40	47.3824
3329747	2721917	Male	1	47	Caucasian	1	180.3	64.7	64.1	-50	2074	6399	4.47847	1.44028	Cardiac ICU	1	Alive	0	Alive	1	458	Sepsis, GI	08:39:00	20:08:00	09:29:00	20:03:00	2014	Emergency Department	Emergency Department	admit				76	110	76	92.6842	58	68	45	55.2456	77	80	56	68.386	91	121	66	85.8554
3331373	2723360	Male	1	47	African American	2	167.6	90.9	94	-71	2175	3358	2.38125	1.51042	Cardiac ICU	1	Alive	0	Alive	1	458	Embolus, pulmonary	10:01:00	19:10:00	11:12:00	23:27:00	2014	Emergency Department	Emergency Department	admit				84	160	84	118	111	111	55	83	129	129	66	96.1667	85	89	62	73.4704
2846312	2303289	Female	2	67	Hispanic	3	160	104.3		-220	10327	18812	13.2167	7.17153	Cardiac ICU	1	Alive	0	Alive	1	396	Sepsis, pulmonary	11:28:07	16:40:00	15:08:00	19:15:00	2015	Emergency Department	Emergency Department	admit	36.889	38.611	36.222	67	159	67	111.257	54	139	36	59.6831	57	143	50	71.8661	94	124	67	91.8092
405565	346519	Male	1	90	Caucasian	1	180.3	89.76		-308	3565	6563	4.77153	2.47569	Cardiac ICU	1	Alive	0	Alive	1	122	CHF, congestive heart failure	23:02:00	17:33:00	04:10:00	15:35:00	2014	Emergency Department	Emergency Department	admit				88	179	88	127.514	71	99	47	65.2477	88	120	58	80.479	83	116	71	87.2225
531702	448884	Male	1	77	Caucasian	1	182.9	90.7		-315	2980	4309	3.21111	2.06944	Cardiac ICU	1	Alive	0	Alive	1	141	CVA, cerebrovascular accident/stroke	18:57:00	00:01:00	00:12:00	01:52:00	2014		Emergency Department	admit				70	132	70	110.924	85	111	45	69.0566	88	116	50	78.1321	105	109	74	89.8159
2574954	2053398	Female	2	68	Caucasian	1	167.6	88.4		-422	2535	6605	4.87986	1.76042	Cardiac ICU	1	Alive	0	Alive	1	365	Cardiomyopathy	22:46:00	19:53:00	05:48:00	00:03:00	2014	Floor	Floor	admit				60	107	60	90.8571	64	67	41	53.5	69	75	48	61.9286	86	102	69	85.1024
324777	280209	Male	1	84	African American	2	182.9	111.1		-95	9759	29857	20.8	6.77708	Cardiac ICU	1	Alive	0	Alive	1	122	Infarction, acute myocardial (MI)	00:37:00	19:49:00	02:12:00	20:51:00	2014	Emergency Department	Emergency Department	admit				128	212	61	139.111	85	110	38	73.8509	92	118	45	83.3441	79	110	41	79.881
2637396	2110999	Male	1	74	Caucasian	1	180	81.6		-27	11338	33891	23.5542	7.87361	Cardiac ICU	1	Alive	0	Alive	1	365	Cardiac arrest (with or without respiratory arrest; for respiratory arrest see Respiratory System)	22:25:00	11:43:00	22:52:00	19:50:00	2014	Emergency Department	Emergency Department	admit	34.4	38.1	32	127	223	71	109.148	61	146	34	57.7538	168	179	64	89.2963	92	129	41	77.316
313212	270729	Female	2	67	Caucasian	1	160	84.6		-2035	1486	17067	13.2653	1.03194	Cardiac ICU	1	Alive	0	Alive	1	122	Chest pain, unknown origin	12:43:00	19:05:00	22:38:00	23:24:00	2014	Direct Admit	Direct Admit	admit				87	146	87	116.048	57	88	35	50.9524	78	91	49	66.9412	73	80	52	60.7924
3117439	2533410	Female	2	58	Other/Unknown	3	157.5	78	79	-136	2735	4309	3.08681	1.89931	Cardiac ICU	1	Alive	0	Alive	1	420	Embolus, pulmonary	21:01:00	23:06:00	23:17:00	20:52:00	2014	Emergency Department	Emergency Department	admit				80	143	80	122.7	77	98	61	76.3	92	103	66	87.2333	88	117	68	82.7811
1690123	1318636	Female	2	74	Caucasian	1	167	89.9	86.41	-81	4312	6871	4.82778	2.99444	Cardiac ICU	1	Alive	0	Alive	1	259	Arrest, respiratory (without cardiac arrest)	23:57:00	19:49:00	01:18:00	01:10:00	2014	Emergency Department	Emergency Department	admit				89	178	58	108.297	59	135	34	61.9697	68	147	52	74.7723	57	137	57	78.5073
3340374	2731472	Female	2	65	African American	2	157.5	78.1	75.7	-2899	3227	17592	14.2299	2.24097	Cardiac ICU	1	Alive	0	Alive	1	458	Coma/change in level of consciousness (for hepatic see GI, for diabetic see Endocrine, if related to cardiac arrest, see CV)	16:23:00	21:54:00	16:42:00	22:29:00	2015	Step-Down Unit (SDU)	Step-Down Unit (SDU)	admit				101	161	101	128.836	63	104	50	61.8606	90	121	72	87.8606	75	103	72	83.6385
351476	302114	Male	1	74	Caucasian	1	191	131.5		-1344	392	3188	3.14722	0.272222	Cardiac ICU	1	Alive	0	Alive	1	122	Rhythm disturbance (ventricular)	21:10:00	00:42:00	19:34:00	02:06:00	2014	Floor	Floor	admit				109	131	109	122.25	58	83	51	61.8333	74	92	64	76.25	62	69	61	64.1471
1792039	1407842	Male	1	59	Caucasian	1	193	89.3	89.3	-189	2505	4042	2.93819	1.73958	Cardiac ICU	1	Alive	0	Alive	1	282	Sepsis, unknown	21:25:00	19:56:00	00:34:00	18:19:00	2015		Direct Admit	admit				97	173	97	126.5	64	109	53	70.5909	83	136	72	92.6818	79	128	48	69.0823
499417	422805	Male	1	74	Hispanic	3	160	80.7		-1386	3225	8197	6.65486	2.23958	Cardiac ICU	1	Alive	0	Alive	2	141	Cardiovascular medical, other	22:49:00	14:32:00	21:55:00	03:40:00	2015	Step-Down Unit (SDU)	ICU to SDU	readmit				86	154	86	122.161	56	73	43	55.6022	73	93	55	71.8064	67	97	60	70.9968
2843023	2300239	Male	1	57	Caucasian	1	167.6	110		-337	3511	9384	6.75069	2.43819	Cardiac ICU	1	Alive	0	Alive	1	386	Sepsis, pulmonary	08:04:48	02:05:00	13:41:00	00:12:00	2014		Emergency Department	admit				72	256	72	131.956	96	183	44	75.1387	108	188	50	87.781	104	148	72	96.478
1527412	1174940	Female	2	84	African American	2	170	88.1	91.99	-275	1179	2621	2.01111	0.81875	Cardiac ICU	1	Alive	0	Alive	1	243	Rhythm disturbance (conduction defect)	16:46:00	17:02:00	21:21:00	17:00:00	2014	Emergency Department	Emergency Department	stepdown/other				126	178	126	151.296	62	109	34	45.8889	82	114	58	71.9259	31	50	29	31.4821
1834462	1444949	Male	1	62	Caucasian	1	180.3	99		-33	1880	2894	2.03264	1.30556	Cardiac ICU	1	Alive	0	Alive	1	282	Thrombus, arterial	15:53:00	16:40:00	16:26:00	23:46:00	2014		Direct Admit	admit				102	202	102	143.032	68	109	54	71.6774	105	139	74	99.6882	51	100	48	58.358
400018	342003	Male	1	49	Caucasian	1	170	75.2		-677	1662	7419	5.62222	1.15417	Cardiac ICU	1	Alive	0	Alive	1	122	Cardiomyopathy	06:39:00	21:35:00	17:56:00	21:38:00	2014	Floor	Floor	admit				76	140	76	107.283	103	103	26	63.7736	109	109	33	73.8421	131	145	80	104.274
2601532	2077834	Female	2	37	Caucasian	1	167.6	67.5		-10283	122129	174339	90	84.8118	Cardiac ICU	1	Alive	0	Alive	1	365	Cardiomyopathy	16:48:00	21:50:00	20:11:00	15:40:00	2015	Acute Care/Floor	Acute Care/Floor	admit				73	124	6	88.1691	40	94	-25	57.8425	70	78	52	64.5714	70	154	0	73.9262
3328055	2720402	Female	2	76	Caucasian	1	162.6	91.6	88.7	-3018	4128	12958	11.0944	2.86667	Cardiac ICU	1	Alive	0	Alive	1	458	CHF, congestive heart failure	22:21:00	00:37:00	00:39:00	21:27:00	2014	Floor	Floor	admit				56	130	56	95.972	55	84	23	52.8271	76	93	33	69.6308	104	117	60	81.514
2679821	2148984	Female	2	20	Caucasian	1	172.7	110.2		-3098	1198	8695	8.18958	0.831944	Cardiac ICU	1	Alive	0	Alive	1	392	Cesarean section	00:27:25	05:00:00	04:05:00	00:03:00	2014		Operating Room	admit				121	158	121	133.829	98	102	75	84.7317	110	111	85	95.5854	77	98	76	84.7857
3343533	2734338	Male	1	52	Caucasian	1	180.3	116.3	116.8	-3	1617	4578	3.18125	1.12292	Cardiac ICU	1	Alive	0	Alive	1	458	Cardiac arrest (with or without respiratory arrest; for respiratory arrest see Respiratory System)	16:49:00	21:10:00	16:52:00	19:49:00	2015	Direct Admit	Direct Admit	admit				111	148	111	132.391	81	83	58	71.8913	104	110	83	95.7391	60	87	58	70.7581
963848	709661	Female	2	82	Caucasian	1	157.5	63.6	70.9	-1087	2140	10167	7.81528	1.48611	Cardiac ICU	1	Alive	0	Alive	1	181	Rhythm disturbance (atrial, supraventricular)	21:18:00	16:52:00	15:25:00	03:05:00	2015	Recovery Room	Floor	admit				108	217	108	146.286	73	121	47	73.9412	99	180	61	99.7049	122	134	68	88.9927
1071044	796145	Female	2	64	Caucasian	1	167.6	77.3		-1095	4311	17262	12.7479	2.99375	Cardiac ICU	1	Alive	0	Alive	1	197	Shock, cardiogenic	03:38:00	21:35:00	21:53:00	21:44:00	2015	Emergency Department	Emergency Department	admit				105	165	85	116.725	46	80	45	60.9019				80.6	79	108	71	87.0777
3333374	2725161	Male	1	70	Caucasian	1	177.8	64.4	63	-98	3797	5126	3.62778	2.63681	Cardiac ICU	1	Alive	0	Alive	1	458	Infarction, acute myocardial (MI)	02:20:00	17:24:00	03:58:00	19:15:00	2014	Emergency Department	Emergency Department	admit				70	114	70	90.3525	64	73	38	53.9496	82	86	50	67.223	66	84	52	61.3285
359340	308599	Male	1	72	Caucasian	1	177.8	85.73		-289	1166	3912	2.91736	0.809722	Cardiac ICU	1	Alive	0	Alive	1	122	Renal failure, acute	21:11:00	19:12:00	02:00:00	21:26:00	2015	Emergency Department	Emergency Department	admit				91	161	91	136.088	63	94	36	62	77	106	61	79.3611	75	110	0	84.7628
1452136	1111801	Female	2	52	African American	2	163	80.5	75	-234	4785	7664	5.48472	3.32292	Cardiac ICU	1	Alive	0	Alive	1	243	CHF, congestive heart failure	11:59:00	23:37:00	15:53:00	23:38:00	2015	Direct Admit	Direct Admit	admit	37.1	37.4	36	124	144	88	116.833	100	117	54	81.2903	105	122	60	92.0323	90	131	87	101.682
964419	710124	Female	2	83	Caucasian	1	172.7	68.18	61.24	-44	2424	8014	5.59583	1.68333	Cardiac ICU	1	Alive	0	Alive	1	181	Emphysema/bronchitis	08:19:00	22:37:00	09:03:00	01:27:00	2015		Emergency Department	admit	37.8	37.8	37.2	65	238	65	127.198	64	106	32	56.3694	88	137	37	79.8559	77	118	72	89.6242
1689835	1318388	Male	1	64	African American	2	167	75.3	68.1	-277	1318	17000	11.9979	0.915278	Cardiac ICU	1	Alive	0	Alive	1	259	Emphysema/bronchitis	21:48:00	21:45:00	02:25:00	00:23:00	2014	Emergency Department	Emergency Department	admit				82	142	82	104.875	71	93	55	70.9821	81	102	62	78.5536	107	123	95	106.756
1667158	1298470	Male	1	60	African American	2	180	142	142	-4716	1777	6158	7.55139	1.23403	Cardiac ICU	1	Alive	0	Alive	1	259	Renal failure, acute	10:24:00	23:38:00	17:00:00	22:37:00	2014	Floor	Floor	admit				103	156	83	120.067	52	83	39	55.7514				80.6	75	86	58	71.8688
1064484	790225	Female	2	76	Caucasian	1	165.1	53.2		-253	4744	13192	9.33681	3.29444	Cardiac ICU	1	Alive	0	Alive	1	197	Bleeding, upper GI	13:54:00	21:59:00	18:07:00	01:11:00	2015	Emergency Department	Emergency Department	admit				86	147	86	122.688	51	86	44	65.6964	59	101	55	79.2857	82	91	80	80.3493
2832391	2290394	Female	2	85	Caucasian	1	165.1	90.7		-297	7187	11441	8.15139	4.99097	Cardiac ICU	1	Alive	0	Alive	1	392	Overdose, analgesic (aspirin, acetaminophen)	17:52:26	21:30:00	22:49:00	22:36:00	2014		Emergency Department	admit				57	202	57	148.403	67	161	33	64.1418	95	168	44	83.5333	59	98	53	71.7017
2798767	2259269	Male	1	90	Caucasian	1	168	84.6		-95	4003	5095	3.60417	2.77986	Cardiac ICU	1	Alive	0	Alive	1	396	Bleeding, upper GI	04:30:00	19:00:00	06:05:00	00:48:00	2014	Emergency Department	Emergency Department	admit				87	131	87	106.235	51	89	36	49.7294	67	98	52	64.4556	68	82	60	64.1905
1495474	1148167	Female	2	48	African American	2	155	74.8	79.6	-423	1144	3982	3.05903	0.794444	Cardiac ICU	1	Alive	0	Alive	1	243	Arrest, respiratory (without cardiac arrest)	20:57:00	22:22:00	04:00:00	23:04:00	2015	Emergency Department	Emergency Department	stepdown/other				93	115	93	104.25	70	76	53	66.75	84	84	70	78.25	85	99	69	82.2523
1067107	792601	Male	1	64	Caucasian	1	185.4	92.8		-74	5647	5647	3.97292	3.92153	Cardiac ICU	1	Alive	0	Alive	1	197	Infarction, acute myocardial (MI)	01:26:00	00:47:00	02:40:00	00:47:00	2015	Emergency Department	Emergency Department	admit				77	152	77	109.117	64	99	35	68.7117	71	104	51	77.65	88	119	62	73.2236
1492854	1145998	Female	2	60	Caucasian	1	168	99	104.78	-153	2484	6835	4.85278	1.725	Cardiac ICU	1	Alive	0	Alive	1	243	Infarction, acute myocardial (MI)	19:34:00	16:02:00	22:07:00	15:31:00	2015	Emergency Department	Emergency Department	admit				59	137	59	105.075	47	90	36	67.3011	52	101	42	78.3333	66	131	55	71.3286
3347432	2737896	Male	1	71	Other/Unknown	3	175.3	85	85.4	0	3942	6415	4.45486	2.7375	Cardiac ICU	1	Alive	0	Alive	1	458	Chest pain, musculoskeletal	05:05:00	16:00:00	05:05:00	22:47:00	2015	Direct Admit	Direct Admit	admit				78	129	78	107	65	81	50	67.1111	79	99	60	81.6508	65	153	59	73.1546
1503067	1154533	Male	1	62	Caucasian	1	183	88.4	86.7	-118	5824	6947	4.90625	4.04444	Cardiac ICU	1	Alive	0	Alive	1	243	Cardiac arrest (with or without respiratory arrest; for respiratory arrest see Respiratory System)	18:00:00	15:45:00	19:58:00	21:02:00	2015	Emergency Department	Emergency Department	admit				64	187	64	103.05	78	102	31	62.8687	109	122	47	74.8687	68	78	45	58.0054
2408084	1910922	Female	2	58	Caucasian	1	165.1	98.1	99.3	-63	4607	13217	9.22222	3.19931	Cardiac ICU	1	Alive	0	Alive	1	336	Infarction, acute myocardial (MI)	16:38:00	21:58:00	17:41:00	22:28:00	2015	Direct Admit	Direct Admit	admit	37.9	38.2	31.5	82	131	82	101.828	53	80	50	58.2184	66	98	62	74.4023	74	108	63	84.0274
2828207	2286508	Female	2	68	Caucasian	1	170.2	106		-164	1263	5669	4.05069	0.877083	Cardiac ICU	1	Alive	0	Alive	1	392	Asthma	21:09:24	22:22:00	23:53:00	20:56:00	2015		Emergency Department	admit				116	153	116	131.182	104	122	70	85.6818	112	127	79	96.6364	102	111	83	94.9127
1500907	1152730	Male	1	71	Caucasian	1	188	101	101.6	-16	1857	14532	10.1028	1.28958	Cardiac ICU	1	Alive	0	Alive	1	243	Angina, unstable (angina interferes w/quality of life or meds are tolerated poorly)	16:23:00	18:51:00	16:39:00	23:36:00	2015	Direct Admit	Direct Admit	admit				79	138	79	109.513	20	93	20	70.5128	38	99	38	81.5385	66	77	56	63.2789
341007	293552	Female	2	45	Caucasian	1	154.9	70.94		-287	765	9422	6.74236	0.53125	Cardiac ICU	1	Alive	0	Alive	1	122	Overdose, sedatives, hypnotics, antipsychotics, benzodiazepines	06:41:00	00:30:00	11:28:00	00:13:00	2015	Emergency Department	Emergency Department	admit				87	131	87	108.024	64	80	14	65.1191	76	89	46	75.0698	66	91	62	77.2353
3044654	2469416	Female	2	51	Other/Unknown	3	160	90.6	92	-21	5160	12239	8.51389	3.58333	Cardiac ICU	1	Alive	0	Alive	1	420	Coma/change in level of consciousness (for hepatic see GI, for diabetic see Endocrine, if related to cardiac arrest, see CV)	08:08:00	20:28:00	08:29:00	22:29:00	2014	Other Hospital	Other Hospital	admit	35.8	37.5	35.8	54	156	54	118.772	50	94	24	65.3043	66	105	30	77.163	74	137	71	91.7741
2822397	2281143	Female	2	61	Caucasian	1	162.6	70.3		-1748	8374	8883	7.38264	5.81528	Cardiac ICU	1	Alive	0	Alive	1	386	Sepsis, renal/UTI (including bladder)	14:56:58	00:07:00	20:04:00	15:38:00	2015	Emergency Department	Emergency Department	admit	37.7	37.8	33.3	53	171	53	103.64	41	146	26	55.6892	58	150	43	66.6633	85	106	0	85.2933
2683739	2152603	Female	2	41	Caucasian	1	157.5	111.6		-7496	1372	3937	7.93958	0.952778	Cardiac ICU	1	Alive	0	Alive	1	392	Hypertension, uncontrolled (for cerebrovascular accident-see Neurological System)	22:28:25	21:01:00	03:24:00	02:16:00	2015	Floor	Floor	admit				74	193	74	144.621	54	97	17	67.3448	72	120	31	86.2069	77	88	68	74.6856
399344	341465	Female	2	52	Caucasian	1	167.6	84		-1561	1990	1990	2.46597	1.38194	Cardiac ICU	1	Alive	0	Alive	1	122	Angina, unstable (angina interferes w/quality of life or meds are tolerated poorly)	04:44:00	15:55:00	06:45:00	15:55:00	2014	Floor	Floor	admit				98	146	98	121.261	65	89	45	69.087	72	100	64	81.4348	80	92	67	79.9262
1528912	1176209	Male	1	70	African American	2	173	64.2	63.3	-116	8252	15454	10.8125	5.73056	Cardiac ICU	1	Alive	0	Alive	1	243	Arrest, respiratory (without cardiac arrest)	04:51:00	00:21:00	06:47:00	00:19:00	2015	Emergency Department	Emergency Department	admit				198	244	71	131.657	101	149	33	67.9266	130	166	52	96.5596	58	128	52	81.6414
2808539	2268310	Male	1	59	Caucasian	1	185.4	117.9		-1553	11346	14899	11.425	7.87917	Cardiac ICU	1	Alive	0	Alive	1	386	Anaphylaxis	04:04:36	14:16:00	05:57:00	03:03:00	2015		Emergency Department	admit				113	223	113	157.518	97	132	54	76.4299	122	145	67	95.1951	83	109	48	72.0737
1070305	795491	Male	1	43	African American	2	188	106.8		-246	3910	5525	4.00764	2.71528	Cardiac ICU	1	Alive	0	Alive	1	197	Chest pain, epigastric	17:23:00	17:34:00	21:29:00	14:39:00	2015		Emergency Department	admit				87	152	87	118.546	73	90	38	63.0519	85	98	46	75.5432	69	92	58	73.5726
2738515	2203502	Male	1	56	Hispanic	3	180.3	77.6		-346	16490	21696	15.3069	11.4514	Cardiac ICU	1	Alive	0	Alive	1	392	Hemorrhage/hemoptysis, pulmonary	10:59:59	18:21:00	16:45:00	03:35:00	2015		Emergency Department	admit				56	149	56	96.1814	40	116	27	49.9971	44	119	36	60.6622	92	113	55	77.4863
2870982	2326118	Male	1	60	African American	2	170.1	79.9		-162	967	5173	3.70486	0.671528	Cardiac ICU	1	Alive	0	Alive	1	396	Anaphylaxis	08:30:00	01:25:00	11:12:00	03:19:00	2014		Emergency Department	admit				87	146	87	120.143	66	96	59	75.9286	73	107	67	86.4667	62	84	60	67.0559
3332906	2724740	Male	1	57	Caucasian	1	172.7	70.5	74.7	-134	2961	7050	4.98889	2.05625	Cardiac ICU	1	Alive	0	Alive	1	458	Cardiac arrest (with or without respiratory arrest; for respiratory arrest see Respiratory System)	17:46:00	17:30:00	20:00:00	21:21:00	2014		Emergency Department	admit				67	186	67	103.582	101	104	45	59.8861	136	136	52	76.4051	83	122	54	73.0694
487741	413223	Male	1	50	Hispanic	3	175.26	109.5		-155	1266	4694	3.36736	0.879167	Cardiac ICU	1	Alive	0	Alive	1	141	Infarction, acute myocardial (MI)	17:55:00	02:44:00	20:30:00	17:36:00	2014	Emergency Department	Emergency Department	admit				99	149	99	124.773	92	97	66	80.2727	104	109	74	89.7727	96	103	77	84.5123
3330252	2722368	Male	1	67	Caucasian	1	180.3	57.1	64.1	0	33050	59288	41.1722	22.9514	Cardiac ICU	1	Alive	0	Alive	1	458	Cardiac arrest (with or without respiratory arrest; for respiratory arrest see Respiratory System)	20:09:00	00:17:00	20:09:00	18:59:00	2015	Emergency Department	Emergency Department	admit	36.7	37.1	13.8	150	318	-63	118.831	102	318	-66	62.8678	83	156	50	86.4075	80	115	38	73.0035
2839239	2296729	Male	1	37	Other/Unknown	3	175.3	120.2		-210	6046	7032	5.02917	4.19861	Cardiac ICU	1	Alive	0	Alive	1	386	Rhythm disturbance (ventricular)	21:08:48	21:50:00	00:38:00	05:24:00	2015	Emergency Department	Emergency Department	admit				66	198	66	132.227	79	136	40	83.0947	90	139	46	94.3295	88	95	60	73.1084
1534923	1181247	Female	2	80	Caucasian	1	165	83.2	78.7	-343	3190	4126	3.10347	2.21528	Cardiac ICU	1	Alive	0	Alive	1	243	CHF, congestive heart failure	18:25:00	20:54:00	00:08:00	05:18:00	2014	Emergency Department	Emergency Department	stepdown/other				102	226	102	168.079	64	157	31	56.5789	119	162	53	96.75	71	78	60	69.0016
410682	350729	Male	1	72	Caucasian	1	182.9	73.16		-9320	343	4436	9.55278	0.238195	Cardiac ICU	1	Alive	0	Alive	1	122	Angina, unstable (angina interferes w/quality of life or meds are tolerated poorly)	04:57:00	18:13:00	16:17:00	22:00:00	2015	Floor	Floor	admit				132	157	132	142.611	60	101	59	68.4444	81	108	81	87.2222	73	79	72	74.64
1857849	1465358	Male	1	51	Caucasian	1	177.8	91.62	91.62	-35	7342	10847	7.55694	5.09861	Cardiac ICU	1	Alive	0	Alive	1	282	Angina, unstable (angina interferes w/quality of life or meds are tolerated poorly)	15:08:00	04:30:00	15:43:00	18:05:00	2015	Direct Admit	Direct Admit	admit				118	195	89	118.076	69	96	55	73.6452	85	119	68	92.9785	52	114	48	68.5166
3329772	2721939	Male	1	52	Other/Unknown	3	162.6	81.8	78.3	-95	1907	4701	3.33056	1.32431	Cardiac ICU	1	Alive	0	Alive	1	458	Infarction, acute myocardial (MI)	13:41:00	21:37:00	15:16:00	23:03:00	2015	Emergency Department	Emergency Department	admit				70	156	70	129.349	101	109	48	89.2093	118	123	57	104.895	83	110	50	86.7816
2603580	2079726	Male	1	70	African American	2	168	71.7		-76	1601	8621	6.03958	1.11181	Cardiac ICU	1	Alive	0	Alive	1	365	CHF, congestive heart failure	14:53:00	15:50:00	16:09:00	18:50:00	2014	Emergency Department	Emergency Department	admit				101	174	101	130.371	59	109	34	58.4857	76	115	52	75.8571	51	72	42	57.0162
2728508	2194177	Male	1	63	Caucasian	1	175.3	81.6		-268	18117	19976	14.0583	12.5813	Cardiac ICU	1	Alive	0	Alive	1	392	Sepsis, pulmonary	23:42:01	01:06:00	04:10:00	18:07:00	2015	Emergency Department	Emergency Department	admit				68	173	68	119.734	86	126	30	89.792	91	135	57	96.6958	96	139	63	94.5773
2783099	2244788	Female	2	88	Asian	3	152	62		-80	1350	5853	4.12014	0.9375	Cardiac ICU	1	Alive	0	Alive	1	396	Rhythm disturbance (atrial, supraventricular)	21:20:00	00:13:00	22:40:00	21:10:00	2015		Emergency Department	admit				106	179	106	137.609	72	80	50	64.2174	89	96	67	82.1739	92	97	52	67.2765
2243493	1776410	Male	1	69	Caucasian	1	120.1	129.3	126.6	-108	4526	11835	8.29375	3.14306	Cardiac ICU	1	Alive	0	Alive	1	318	Bleeding, upper GI	15:05:00	22:08:00	16:53:00	20:19:00	2015	Emergency Department	Emergency Department	admit				55	184	55	114.829	74	150	36	63.1216	98	154	46	79.9234	68	83	41	56.9555
1574015	1215798	Male	1	85	Caucasian	1	172.7	72.57	71.7	-117	1970	3410	2.44931	1.36806	Cardiac ICU	1	Alive	0	Alive	1	251	Sepsis, unknown	08:58:00	19:45:00	10:55:00	19:45:00	2015	Emergency Department	Emergency Department	admit				113	146	113	129.143	66	82	51	62.0952	105	105	81	90.5714	65	118	48	69.1952
959419	706095	Female	2	64	Caucasian	1	152.4	44.9	44.45	-109	2505	3938	2.81042	1.73958	Cardiac ICU	1	Alive	0	Alive	1	184	Emphysema/bronchitis	02:37:00	22:04:00	04:26:00	22:11:00	2015		Emergency Department	admit				78	197	78	127.232	93	134	48	74.6429	122	157	59	94.1607	80	109	66	84.7198
2787520	2248880	Female	2	70	Caucasian	1	170.2	63		-704	31481	32953	23.3729	21.8618	Cardiac ICU	1	Alive	0	Alive	1	386	Sepsis, pulmonary	13:28:48	22:25:00	01:12:00	21:53:00	2014	Emergency Department	Emergency Department	admit				51	204	51	108.061	62	125	23	63.5049	73	132	33	73.8534	78	160	67	100.998
2676982	2146366	Female	2	48	Caucasian	1	175.3	112.5		-368	2699	2565	2.03681	1.87431	Cardiac ICU	1	Alive	0	Alive	1	392	Thrombosis, vascular (deep vein)	18:12:50	19:05:00	00:20:00	21:19:00	2015		Emergency Department	admit				109	154	109	125.25	79	99	61	79.0357	92	107	72	89.1429	114	119	89	102.076
3353251	2743099	Male	1	73	African American	2	177.8	102	96.2	-206	16259	19098	13.4056	11.291	Cardiac ICU	1	Alive	0	Alive	1	458	Cardiac arrest (with or without respiratory arrest; for respiratory arrest see Respiratory System)	12:51:00	22:35:00	16:17:00	23:16:00	2014	Emergency Department	Emergency Department	admit	34.2	37.7	32.2	179	257	0	131.617	65	209	0	57.3369	83	110	53	81.4224	102	116	51	80.1189
2772217	2234691	Male	1	63	Caucasian	1	180.3	122.5		-227	1639	2913	2.18056	1.13819	Cardiac ICU	1	Alive	0	Alive	1	396	CHF, congestive heart failure	17:38:22	21:58:00	21:25:00	00:44:00	2015		Emergency Department	admit				105	210	105	141.831	135	135	44	69.4915	144	144	60	87.0333	86	96	69	77.7461
1067570	793023	Male	1	57	Asian	3	170.2	77		-36	3604	9741	6.78958	2.50278	Cardiac ICU	1	Alive	0	Alive	1	197	Angina, unstable (angina interferes w/quality of life or meds are tolerated poorly)	02:25:00	21:22:00	03:01:00	15:05:00	2015	Direct Admit	Direct Admit	admit				47	129	47	107.115	71	92	30	64.0833	81	95	35	72.9126	93	113	57	93.8102
326600	281696	Male	1	57	Caucasian	1	193	124.4		-158	5835	8460	5.98472	4.05208	Cardiac ICU	1	Alive	0	Alive	1	122	Bleeding, GI-location unknown	23:20:00	22:58:00	01:58:00	03:13:00	2014	Emergency Department	Emergency Department	admit				92	183	92	137.247	47	85	33	51.8735	70	110	22	71.8691	69	97	49	59.2666
1692428	1320649	Male	1	48	African American	2	170	76.2	75.5	-360	3611	9485	6.83681	2.50764	Cardiac ICU	1	Alive	0	Alive	1	259	Cardiac arrest (with or without respiratory arrest; for respiratory arrest see Respiratory System)	01:53:00	21:58:00	07:53:00	20:04:00	2014	Emergency Department	Emergency Department	admit				117	208	117	158.052	84	117	73	91.75	94	136	85	107.781	97	122	94	104.464
3089255	2508744	Female	2	40	Other/Unknown	3	154.9	68.2	76	-136	6781	11308	7.94722	4.70903	Cardiac ICU	1	Alive	0	Alive	1	420	Sepsis, renal/UTI (including bladder)	22:43:00	21:27:00	00:59:00	18:00:00	2015	Emergency Department	Emergency Department	admit				59	144	59	103.644	48	101	32	64.1755	54	107	43	72.8617	115	138	71	96.0248
2452293	1947691	Female	2	80	Caucasian	1	170.2	60	71.5	-2058	9145	19501	14.9715	6.35069	Cardiac ICU	1	Alive	0	Alive	2	336	Cardiac arrest (with or without respiratory arrest; for respiratory arrest see Respiratory System)	20:50:00	20:09:00	07:08:00	15:33:00	2015		Acute Care/Floor	transfer	34.8	38.3	34.8	111	284	0	115.287	58	111	40	68.5278	77	149	45	93.3185	65	141	60	80.229
3097140	2515664	Male	1	57	Caucasian	1	185.4	96.4	97.2	-187	1940	7796	5.54375	1.34722	Cardiac ICU	1	Alive	0	Alive	1	420	Hypoglycemia	07:44:00	20:47:00	10:51:00	19:11:00	2014	Emergency Department	Emergency Department	admit				88	132	88	110.333	118	118	52	70.4706	121	121	60	79.4314	67	95	62	76.0722
435033	370507	Female	2	90	Hispanic	3	152.4	41		-78	1243	3707	2.62847	0.863194	Cardiac ICU	1	Alive	0	Alive	1	141	Sepsis, renal/UTI (including bladder)	04:29:00	19:34:00	05:47:00	02:30:00	2015	Emergency Department	Emergency Department	admit				101	129	101	115.25	79	104	46	62.6	85	108	64	75.5	112	147	104	122.319
1066619	792152	Female	2	74	Caucasian	1	165.1	66.7		-377	2919	8444	6.12569	2.02708	Cardiac ICU	1	Alive	0	Alive	1	197	Infarction, acute myocardial (MI)	15:59:00	19:00:00	22:16:00	22:55:00	2015	Emergency Department	Emergency Department	admit				52	128	52	95.0794	95	95	28	60.6191	100	100	38	68.5397	89	108	56	81.229
2588522	2065830	Female	2	73	Caucasian	1	165.1	94.8		-605	1576	2884	2.42292	1.09444	Cardiac ICU	1	Alive	0		1	365	Ablation or mapping of cardiac conduction pathway	11:17:00	21:26:00	21:22:00	23:38:00	2014	Operating Room	Operating Room	admit				174	174	111	138.181	82	105	59	70.8	88	92	75	82	70	73	60	68.1905
1460583	1118869	Female	2	85	Caucasian	1	157	75.5		-1113	180	8477	6.65972	0.125	Cardiac ICU	1	Alive	0	Alive	1	243	Extremity only trauma	05:19:00	21:09:00	23:52:00	02:52:00	2014	Floor	Floor	admit				120	168	120	143.583	38	58	37	41.6667	83	85	63	77.75	61	63	57	58.9714
2859391	2315361	Male	1	78	Asian	3	170	74.4		0	19998	19998	13.8875	13.8875	Cardiac ICU	1	Alive	0	Alive	1	396	Cardiac arrest (with or without respiratory arrest; for respiratory arrest see Respiratory System)	02:12:00	23:30:00	02:12:00	23:30:00	2014	Emergency Department	Emergency Department	admit				72	236	72	139.481	83	118	27	63.9836	101	199	43	82.9368	66	130	41	75.877
2040271	1618484	Female	2	82	Caucasian	1	170.1	80.7	102.1	-647	1542	19222	13.7979	1.07083	Cardiac ICU	1	Alive	0	Alive	1	318	Rhythm disturbance (atrial, supraventricular)	00:46:00	19:55:00	11:33:00	13:15:00	2015	Emergency Department	Emergency Department	admit				100	147	100	122.189	76	109	59	81.3784	93	127	72	95.4054	83	123	48	103.654
1073668	798520	Male	1	89	Caucasian	1	177.8	74		-63	2405	8151	5.70417	1.67014	Cardiac ICU	1	Alive	0	Alive	1	197	Angina, unstable (angina interferes w/quality of life or meds are tolerated poorly)	02:40:00	19:34:00	03:43:00	19:48:00	2015	Floor	Floor	admit				105	153	105	129.75	57	92	49	60.4773	76	97	63	77.7609	69	90	43	60.0787
3034775	2460777	Male	1	79	Other/Unknown	3	165.1	42.1	93.4	-8327	2965	5602	9.67292	2.05903	Cardiac ICU	1	Alive	0	Alive	1	420	Thrombosis, vascular (deep vein)	00:54:00	17:03:00	19:41:00	21:06:00	2014	Floor	Floor	admit				90	185	90	131.302	59	150	56	77.4286	71	153	65	88.9524	82	101	66	80.3609
497272	421033	Female	2	81	Caucasian	1	157.5	73		-102	1859	4780	3.39028	1.29097	Cardiac ICU	1	Alive	0	Alive	1	141	Metabolic/endocrine medical, other	08:19:00	17:41:00	10:01:00	17:00:00	2015	Floor	Floor	admit				82	165	82	121	71	71	47	57.4333	92	92	60	72.8667	63	78	48	60.07
3352883	2742768	Female	2	85	Caucasian	1	162.6	86.5	86.4	-281	2249	9598	6.86042	1.56181	Cardiac ICU	1	Alive	0	Alive	1	458	Rhythm disturbance (conduction defect)	01:40:00	22:19:00	06:21:00	19:50:00	2014	Chest Pain Center	Chest Pain Center	admit				104	197	104	142.319	63	97	51	64.7234	91	117	73	92.2766	47	91	39	57.2107
3351476	2741515	Female	2	45	African American	2	165.1	80.3	81	-46	3797	5230	3.66389	2.63681	Cardiac ICU	1	Alive	0	Alive	1	458	Angina, unstable (angina interferes w/quality of life or meds are tolerated poorly)	06:45:00	22:41:00	07:31:00	22:48:00	2014	Emergency Department	Emergency Department	admit				105	179	105	144.44	99	105	59	87.64	124	134	77	110.31	74	102	67	79.4515
2724013	2190021	Female	2	65	Caucasian	1	145	56.4		-81	6554	6554	4.60764	4.55139	Cardiac ICU	1	Alive	0	Alive	1	396	Sepsis, pulmonary	08:55:00	23:30:00	10:16:00	23:30:00	2014		Emergency Department	admit	96.3	100	95.2	38	231	38	109.395	33	201	26	57.4559	43	208	29	70.6854	66	124	38	68.4222
1801029	1415682	Female	2	75	Caucasian	1	160	86.5	88.3	-134	4480	9730	6.85	3.11111	Cardiac ICU	1	Alive	0	Alive	1	282	CVA, cerebrovascular accident/stroke	21:01:00	17:25:00	23:15:00	01:55:00	2015		Direct Admit	admit				110	211	110	162.906	81	96	56	73.9928	117	133	80	106.442	73	117	57	87.91
1469836	1126615	Male	1	71	Caucasian	1	188	75.2	75.2	-464	867	3541	2.78125	0.602083	Cardiac ICU	1	Alive	0	Alive	1	243	Rhythm disturbance (atrial, supraventricular)	02:32:00	21:17:00	10:16:00	00:43:00	2015	Emergency Department	Emergency Department	admit				83	140	83	107	46	77	39	56.1	60	89	55	71.25	43	73	39	49.5649
3353094	2742962	Female	2	78	African American	2	157.5	59.1	57.6	-11	7909	25440	17.6743	5.49236	Cardiac ICU	1	Alive	0	Alive	1	458	CVA, cerebrovascular accident/stroke	23:35:00	15:46:00	23:46:00	11:35:00	2014	Direct Admit	Direct Admit	admit				45	183	45	138.93	62	126	15	65.0058	89	139	22	91.2982	45	85	31	56.0336
426577	363675	Male	1	77	Caucasian	1	177.8	72.9		-317	36	12479	8.88611	0.025	Cardiac ICU	1	Alive	0	Alive	1	141	Sepsis, pulmonary	19:46:00	17:02:00	01:03:00	01:39:00	2015	Emergency Department	Emergency Department	admit							120.3				65				80.6	76	77	76	76.3333
2492593	1981222	Male	1	55	Caucasian	1	177.8	88.7	88.09	-4247	1301	5420	6.71319	0.903472	Cardiac ICU	1	Alive	0	Alive	1	336	CABG alone, coronary artery bypass grafting	23:53:00	17:00:00	22:40:00	20:21:00	2015	Operating Room	Operating Room	admit	36.7	37.2	36.6	132	241	0	126.594	69	238	0	65.8872	74	113	74	94.7021	88	101	80	89.8988
1777067	1394630	Female	2	64	Caucasian	1	160	78.4	79.2	-2965	2731	5913	6.16528	1.89653	Cardiac ICU	1	Alive	0	Alive	1	282	Diabetic ketoacidosis	19:32:00	23:30:00	20:57:00	18:28:00	2015		Floor	admit				122	196	122	158.923	76	88	58	74.8461	109	126	84	107.077	81	104	66	77.6539
3123078	2538376	Male	1	72	African American	2	178	61.5	67.8	-190	6833	51079	35.6035	4.74514	Cardiac ICU	1	Alive	0	Alive	1	420	Sepsis, renal/UTI (including bladder)	03:54:00	18:23:00	07:04:00	00:57:00	2015	Emergency Department	Emergency Department	admit				93	147	93	119.078	70	115	33	75.1897	75	119	51	85.3793	128	128	77	96.4504
414105	353503	Female	2	61	African American	2	167.6	121.1		-233	21844	21844	15.3313	15.1694	Cardiac ICU	1	Alive	0	Alive	1	122	Seizures (primary-no structural brain disease)	06:03:00	14:00:00	09:56:00	14:00:00	2015	Emergency Department	Emergency Department	admit	38.611	39.444	34.944	65	209	65	117.783	71	182	11	58.9879	83	188	23	72.5952	67	115	54	81.9365
1765270	1384357	Male	1	61	African American	2	177.8	55.5		-7491	4495	8417	11.0472	3.12153	Cardiac ICU	1	Alive	0	Alive	1	282	Complications of prev. peripheral vasc. surgery,surgery for (i.e.ligation of bleeder, exploration and evacuation of hematoma, debridement, pseudoaneurysms, clots, fistula, etc.)	21:55:00	23:03:00	02:46:00	05:41:00	2014		Operating Room	admit				195	212	73	162.364	83	102	55	80.404	112	138	93	114.727	75	101	73	84.8146
1595702	1235885	Female	2	79	Caucasian	1	160	81.6		-1641	4373	7211	6.14722	3.03681	Cardiac ICU	1	Alive	0	Alive	1	254	Angina, unstable (angina interferes w/quality of life or meds are tolerated poorly)	14:48:00	18:20:00	18:09:00	19:02:00	2015	Direct Admit	Direct Admit	admit				92	154	92	116.651	61	84	37	56.5116	92	129	59	85.6047	79	147	65	76.6261
2722058	2188213	Female	2	36	Caucasian	1	154.9	94.9		-415	1631	3048	2.40486	1.13264	Cardiac ICU	1	Alive	0	Alive	1	386	Diabetic ketoacidosis	12:12:53	21:55:00	19:07:00	22:18:00	2015		Emergency Department	admit				99	153	99	134.862	76	111	67	79.1034	90	116	80	92.0345	99	112	92	101.924
330666	285076	Male	1	75	Caucasian	1	182.9	113.3		-707	1413	6347	4.89861	0.98125	Cardiac ICU	1	Alive	0	Alive	1	122	Angina, unstable (angina interferes w/quality of life or meds are tolerated poorly)	06:03:00	03:37:00	17:50:00	17:23:00	2014	Floor	Floor	admit				146	188	137	169.425	70	90	70	80.5753	98	143	57	88.7826	70	79	70	70.2283
3063709	2486141	Male	1	71	Caucasian	1	170.2	90.5	95.8	-961	1994	26494	19.066	1.38472	Cardiac ICU	1	Alive	0	Alive	1	420	Rhythm disturbance (conduction defect)	21:42:00	23:17:00	13:43:00	22:57:00	2014	Floor	Floor	admit				52	184	52	113.226	53	116	34	67.717	65	127	39	78.2453	79	147	62	74.4188
3326839	2719311	Female	2	67	Caucasian	1	149.9	119.5	95.26	-44	20197	34392	23.9139	14.0257	Cardiac ICU	1	Alive	0	Alive	1	458	Sepsis, renal/UTI (including bladder)	20:04:00	18:00:00	20:48:00	21:25:00	2015	Other Hospital	Other Hospital	admit	34.3	36	34.3	105	337	20	118.427	43	337	-2	47.6102	72	121	57	75.9798	73	114	57	81.8717
3332586	2724456	Female	2	71	Caucasian	1	157.5	65.7	53.2	-122	531	3526	2.53333	0.36875	Cardiac ICU	1	Alive	0	Alive	1	458	CHF, congestive heart failure	08:22:00	21:10:00	10:24:00	19:15:00	2014	Emergency Department	Emergency Department	admit				135	160	135	148.454	70	74	63	67.6364	101	106	90	97.1818	90	103	85	91.4571
974467	718231	Female	2	78	Caucasian	1	160.02	50	50.1	-88	3925	3925	2.78681	2.72569	Cardiac ICU	1	Alive	0	Alive	1	184	Infarction, acute myocardial (MI)	04:42:00	23:35:00	06:10:00	23:35:00	2015	Emergency Department	Emergency Department	admit				116	160	116	137.806	68	142	62	76.7778	89	147	85	102.611	60	135	41	52.4208
1712746	1338447	Female	2	52	African American	2	163	54.4	54.7	-249	3670	19371	13.625	2.54861	Cardiac ICU	1	Alive	0	Alive	1	259	Coma/change in level of consciousness (for hepatic see GI, for diabetic see Endocrine, if related to cardiac arrest, see CV)	00:33:00	15:33:00	04:42:00	17:52:00	2014	Emergency Department	Emergency Department	admit				61	122	61	97.392	58	93	43	56.4422	66	97	50	65.9397	91	114	82	91.9878
3342414	2733323	Female	2	57	Asian	3	157.5	69.5	56.4	-4455	49283	131070	90	34.2243	Cardiac ICU	1	Alive	0	Alive	1	458	Rhythm disturbance (atrial, supraventricular)	17:05:00	19:50:00	19:20:00	00:43:00	2014	Step-Down Unit (SDU)	Step-Down Unit (SDU)	admit				61	214	61	122.413	63	123	43	68.582	81	141	49	88.4836	123	195	0	103
1508605	1159194	Female	2	90	Caucasian	1	165	58.8	58.5	-627	9693	9693	7.16667	6.73125	Cardiac ICU	1	Alive	0	Alive	1	243	CHF, congestive heart failure	12:45:00	16:45:00	23:12:00	16:45:00	2014	Emergency Department	Emergency Department	stepdown/other				73	171	73	124.166	64	133	23	52.9171	94	143	38	75.4439	92	141	60	75.8592
2683040	2151962	Female	2	81	Caucasian	1	165	46.5		-84	1301	7211	5.06597	0.903472	Cardiac ICU	1	Alive	0	Alive	1	396	Rhythm disturbance (atrial, supraventricular)	00:05:00	01:40:00	01:29:00	23:10:00	2014	Emergency Department	Emergency Department	admit				106	152	106	125.625	80	119	45	71	87	126	59	82.2759	99	116	74	93.439
471051	399672	Female	2	52	Hispanic	3	149.9	53		-7798	1500	3592	7.90972	1.04167	Cardiac ICU	1	Alive	0	Alive	2	141	Infarction, acute myocardial (MI)	13:25:00	11:15:00	23:23:00	00:23:00	2015	Operating Room	ICU to SDU	readmit				87	123	87	104.12	58	78	50	63.24	66	85	62	72.8	82	106	80	89.831
507391	429259	Female	2	50	Hispanic	3	162.6	53	53.4	-658	1900	3302	2.75	1.31944	Cardiac ICU	1	Alive	0	Alive	1	141	Vascular medical, other	04:00:00	22:00:00	14:58:00	22:38:00	2014		Emergency Department	admit				113	207	113	154.66	85	101	49	71.0957	115	121	64	91.8404	62	85	61	72.1014
1484066	1138613	Female	2	90	Caucasian	1	155	107.6	104.1	-1204	3545	7708	6.18889	2.46181	Cardiac ICU	1	Alive	0	Alive	2	243	Sepsis, renal/UTI (including bladder)	18:43:00	23:15:00	14:47:00	01:52:00	2014	Emergency Department	Step-Down Unit (SDU)	admit				55	137	55	99.5495	36	93	33	60.6667	46	103	45	71.6937	113	113	81	99.0269
1619777	1256966	Female	2	75	Caucasian	1	154.9	65.1		-2916	420	416	2.31389	0.291667	Cardiac ICU	1	Alive	0	Alive	1	254	Hypovolemia (including dehydration, Do not include shock states)	14:43:00	22:15:00	15:19:00	22:19:00	2015	Floor	Floor	admit				74	105	74	89.4815	64	64	42	53.1852	73	84	54	68.963	140	141	94	105.918
320507	276731	Female	2	56	Caucasian	1	152.4	79.37		-256	3036	8381	5.99792	2.10833	Cardiac ICU	1	Alive	0	Alive	1	122	CHF, congestive heart failure	18:59:00	18:56:00	23:15:00	01:51:00	2015	Emergency Department	Emergency Department	admit	36.556	38.278	35.889	71	174	71	117.008	52	99	29	59.048	64	106	44	73.5385	45	79	43	63.5267
436815	371922	Female	2	67	Hispanic	3	152.4	73.9	96.7	-88	14344	31383	21.8549	9.96111	Cardiac ICU	1	Alive	0	Alive	1	141	Infarction, acute myocardial (MI)	00:00:00	20:31:00	01:28:00	00:32:00	2015	Emergency Department	Emergency Department	admit				70	182	70	139.02	63	118	22	48.1586	93	125	50	70.8852	78	97	52	65.7091
3067351	2489357	Male	1	72	Caucasian	1	177.8	103.7	107.1	-10	6691	10946	7.60833	4.64653	Cardiac ICU	1	Alive	0	Alive	1	420	Arrest, respiratory (without cardiac arrest)	05:37:00	20:13:00	05:47:00	21:18:00	2015	Emergency Department	Emergency Department	admit	37.8	37.8	35.8	79	185	79	130.498	109	139	36	61.2634	114	149	46	77.4927	113	137	58	87.8195
1528282	1175666	Female	2	52	Caucasian	1	165	180	118.75	-388	1142	3727	2.85764	0.793056	Cardiac ICU	1	Alive	0	Alive	1	243	Rhythm disturbance (conduction defect)	19:44:00	16:19:00	02:12:00	21:14:00	2015		Emergency Department	stepdown/other				122	165	122	145.143	100	100	41	65.3571	123	123	73	91	39	67	38	59.2576
486553	412248	Female	2	64	African American	2	160	117.9		-434	1278	2808	2.25139	0.8875	Cardiac ICU	1	Alive	0	Alive	1	141	Hypertension, uncontrolled (for cerebrovascular accident-see Neurological System)	16:47:00	22:49:00	00:01:00	21:19:00	2015	Emergency Department	Emergency Department	admit				124	156	124	142.208	86	96	67	76.7083	101	108	81	91.875	62	73	57	63.3226
3333745	2725492	Male	1	45	Caucasian	1	177.8	73.9	71	0	9996	13861	9.62569	6.94167	Cardiac ICU	1	Alive	0	Alive	1	458	Infarction, acute myocardial (MI)	04:14:00	19:15:00	04:14:00	02:50:00	2015	Direct Admit	Direct Admit	admit				75	165	75	98.7404	71	93	43	56.9766	77	122	56	72.583	114	154	64	91.1163
3334145	2725852	Female	2	73	African American	2	172.7	93.9	92.2	0	1993	6263	4.34931	1.38403	Cardiac ICU	1	Alive	0	Alive	1	458	Coma/change in level of consciousness (for hepatic see GI, for diabetic see Endocrine, if related to cardiac arrest, see CV)	09:07:00	17:30:00	09:07:00	18:20:00	2014	Direct Admit	Direct Admit	admit				77	155	77	103.558	73	82	49	59.0232	90	107	57	75.3023	81	106	59	71.4358
2167799	1717507	Male	1	60	African American	2	164.9	77.5	75.2	-452	665	3428	2.69444	0.461806	Cardiac ICU	1	Alive	0	Alive	1	318	Hypertension, uncontrolled (for cerebrovascular accident-see Neurological System)	01:19:00	17:59:00	08:51:00	19:56:00	2014	Emergency Department	Emergency Department	admit				122	178	122	146.773	99	128	60	96.3182	121	135	87	111.273	96	137	89	106.922
972958	717019	Female	2	69	Caucasian	1	165.1	72.3	73.2	-2804	2643	4343	4.96319	1.83542	Cardiac ICU	1	Alive	0	Alive	1	184	Infarction, acute myocardial (MI)	19:18:00	18:25:00	18:02:00	14:05:00	2015	Floor	Floor	admit				77	187	77	128.928	81	120	45	67.058	85	147	58	87.7101	53	97	45	76.864
1484662	1139121	Male	1	79	African American	2	183	68.9	60.8	-1187	6167	16457	12.2528	4.28264	Cardiac ICU	1	Alive	0	Alive	2	243	Rhythm disturbance (ventricular)	11:59:00	18:03:00	07:46:00	14:33:00	2014	Emergency Department	ICU to SDU	stepdown/other				123	193	123	152.362	63	120	46	72.2766	83	133	72	99.1277	66	88	54	64.708
3331576	2723541	Male	1	60	African American	2	170.1	60.3	52.6	-162	6648	16857	11.8187	4.61667	Cardiac ICU	1	Alive	0	Alive	1	458	Cardiac arrest (with or without respiratory arrest; for respiratory arrest see Respiratory System)	00:56:00	20:35:00	03:38:00	18:26:00	2014	Emergency Department	Emergency Department	admit	32.4	37.5	32.4	160	216	84	116.52	77	111	50	70.6875	99	124	67	92.55	99	113	50	80.1832
1509986	1160341	Male	1	68	African American	2	180	69.5	71.4	-251	4495	6025	4.35833	3.12153	Cardiac ICU	1	Alive	0	Alive	1	243	Hypertension, uncontrolled (for cerebrovascular accident-see Neurological System)	10:24:00	19:00:00	14:35:00	17:30:00	2014	Emergency Department	Emergency Department	admit				101	242	101	172	139	178	52	87.0955	150	197	67	115.871	89	106	55	76.3106
1055574	782234	Female	2	70	Other/Unknown	3	160	69.2		-2317	9114	10482	8.88819	6.32917	Cardiac ICU	1	Alive	0	Alive	1	197	CHF, congestive heart failure	01:41:00	23:00:00	16:18:00	00:12:00	2014	Floor	Floor	admit				116	146	84	105.57	80	87	31	56.8794	85	96	37	69.6566	85	168	58	82.6516
2616530	2091722	Male	1	60	Caucasian	1	172.7	104.3		-35	2700	5291	3.69861	1.875	Cardiac ICU	1	Alive	0	Alive	1	365	Infarction, acute myocardial (MI)	00:23:00	17:09:00	00:58:00	21:58:00	2014		Emergency Department	admit				112	185	112	129.017	84	107	58	77.3898	93	121	72	89.8305	79	88	55	64.0208
2628878	2103121	Male	1	74	Caucasian	1	173	77.9		-30	2678	7036	4.90695	1.85972	Cardiac ICU	1	Alive	0	Alive	1	365	Sepsis, pulmonary	01:42:00	23:28:00	02:12:00	22:50:00	2014	Direct Admit	Direct Admit	admit				87	147	87	113.82	62	85	46	63.9487	73	97	55	75.1539	86	99	59	73.229
3327803	2720175	Male	1	49	Caucasian	1	182	81	76.2	-90	2576	9505	6.66319	1.78889	Cardiac ICU	1	Alive	0	Alive	1	458	Infarction, acute myocardial (MI)	05:14:00	21:09:00	06:44:00	01:40:00	2015	Emergency Department	Emergency Department	admit				88	125	88	107.038	83	89	51	71.3208	96	98	64	84.2642	99	118	80	97.2446
2758799	2222276	Male	1	69	African American	2	180	113		-10	1974	3445	2.39931	1.37083	Cardiac ICU	1	Alive	0	Alive	1	396	Rhythm disturbance (atrial, supraventricular)	13:20:00	22:55:00	13:30:00	22:24:00	2014		Emergency Department	admit				92	136	92	117.706	67	81	48	60.4412	79	87	38	72.973	80	101	69	81.651
3345145	2735791	Female	2	90	African American	2	167.6	72.5	57.3	-504	1222	5015	3.83264	0.848611	Cardiac ICU	1	Alive	0	Alive	1	458	Rhythm disturbance (conduction defect)	23:11:00	19:10:00	07:35:00	03:57:00	2015	Emergency Department	Emergency Department	admit				91	190	91	152.2	79	89	51	67	113	128	66	95.25	40	67	38	43.6229
438848	373583	Male	1	58	Caucasian	1	175.3	80.7		-8670	1492	5854	10.0861	1.03611	Cardiac ICU	1	Alive	0	Alive	2	141	CABG alone, coronary artery bypass grafting	18:03:00	20:07:00	18:33:00	19:25:00	2015		ICU to SDU	readmit				114	143	114	129.56	69	78	50	62.96	83	90	64	78.72	83	100	77	85.4379
1468543	1125523	Female	2	76	African American	2	163	58.1	56.7	-1619	1881	7287	6.18472	1.30625	Cardiac ICU	1	Alive	0	Alive	1	243	Bleeding, GI-location unknown	13:52:00	18:18:00	16:51:00	00:12:00	2015	Floor	Floor	admit				95	216	95	153.775	53	136	38	62.05	67	147	66	92.575	78	95	71	79.5383
445084	378662	Female	2	60	Hispanic	3	154.9	80.7		-8924	2874	7201	11.1979	1.99583	Cardiac ICU	1	Alive	0	Alive	2	141	Cardiovascular medical, other	17:49:00	22:34:00	22:33:00	22:27:00	2015	Operating Room	ICU to SDU	readmit				107	158	107	136.396	60	126	42	64.1667	80	129	56	80.6042	66	90	60	73.9013
2777513	2239597	Female	2	80	Caucasian	1	147.3	70.8		-909	737	4692	3.88958	0.511806	Cardiac ICU	1	Alive	0	Alive	1	386	Angina, unstable (angina interferes w/quality of life or meds are tolerated poorly)	03:25:49	00:46:00	18:34:00	06:51:00	2014	Floor	Floor	admit				32	130	32	100.974	44	94	19	52.6842	57	99	24	64.0256	55	78	54	64.0946
2707077	2174242	Female	2	64	Caucasian	1	154.9	40.8		-525	7339	8615	6.34722	5.09653	Cardiac ICU	1	Alive	0	Alive	1	396	Renal failure, acute	13:22:49	21:42:00	22:07:00	00:26:00	2015	Emergency Department	Emergency Department	admit	37.056	37.611	37.056	86	189	86	155.803	42	130	17	91.3061	55	139	55	107.174	85	126	75	92.4272
961710	707939	Male	1	77	Caucasian	1	172.7	115	111.2	-74	10061	10061	7.03819	6.98681	Cardiac ICU	1	Alive	0	Alive	1	184	Rhythm disturbance (atrial, supraventricular)	20:00:00	20:55:00	21:14:00	20:55:00	2015	Operating Room	Direct Admit	admit				80	179	80	143.706	67	120	44	66.3059	92	133	64	94.8235	54	79	38	52.8147
3348355	2738711	Male	1	66	Caucasian	1	177.8	83.3	81.7	-162	2255	8169	5.78542	1.56597	Cardiac ICU	1	Alive	0	Alive	1	458	Infarction, acute myocardial (MI)	03:06:00	21:57:00	05:48:00	19:23:00	2014	Emergency Department	Emergency Department	admit				92	162	92	130.621	90	127	51	78.8636	108	135	69	98.6818	90	98	63	79.922
2850557	2307192	Female	2	90	Caucasian	1	165.1	53		-256	2383	6609	4.76736	1.65486	Cardiac ICU	1	Alive	0	Alive	1	396	CHF, congestive heart failure	02:25:14	20:50:00	06:41:00	22:24:00	2015		Emergency Department	admit				114	150	114	130.033	44	105	27	41.4	65	109	51	62.8064	72	116	56	77.972
2726970	2192747	Male	1	46	Caucasian	1	165.1	47.5		-331	12932	12932	9.21042	8.98056	Cardiac ICU	1	Alive	0	Alive	1	392	Pneumonia, bacterial	17:08:21	22:11:00	22:39:00	22:11:00	2015	Emergency Department	Emergency Department	admit				72	181	72	127.24	60	148	40	72.2845	75	154	49	84.6823	62	84	34	53.2392
1548256	1192382	Female	2	74	African American	2	162	81.6	72	-190	9345	12481	8.79931	6.48958	Cardiac ICU	1	Alive	0	Alive	1	243	Cardiac arrest (with or without respiratory arrest; for respiratory arrest see Respiratory System)	02:37:00	21:48:00	05:47:00	17:32:00	2015	Emergency Department	Emergency Department	admit				144	263	70	159.069	93	165	32	73.9007	113	169	49	98.245	109	123	63	85.6696
974018	717878	Male	1	72	Caucasian	1	180.3	85.6	83.52	-296	2467	5491	4.01875	1.71319	Cardiac ICU	1	Alive	0	Alive	1	184	CVA, cerebrovascular accident/stroke	19:29:00	19:56:00	00:25:00	17:32:00	2015	Emergency Department	Emergency Department	admit				106	166	106	140.25	85	116	61	80.8594	115	143	83	104.391	72	101	57	70.0859
1496922	1149376	Female	2	68	Caucasian	1	155	54.3	50.53	-99	3454	10612	7.43819	2.39861	Cardiac ICU	1	Alive	0	Alive	1	243	Infarction, acute myocardial (MI)	05:14:00	15:45:00	06:53:00	16:27:00	2015	Emergency Department	Emergency Department	admit				61	158	61	105.382	44	99	30	44.4885	57	111	36	64.6183	91	103	48	62.202
437273	372302	Male	1	90	Caucasian	1	182.9	68.4	55.5	-120	2650	21216	14.8167	1.84028	Cardiac ICU	1	Alive	0	Alive	1	141	Sepsis, unknown	03:00:00	22:36:00	05:00:00	01:10:00	2015	Emergency Department	Emergency Department	admit				99	184	99	137.02	70	163	36	77.7143	86	168	52	91.5714	91	100	72	85.4198
2862069	2317844	Female	2	55	Caucasian	1	165.1	120.2		-246	8067	11167	7.92569	5.60208	Cardiac ICU	1	Alive	0	Alive	1	392	Coma/change in level of consciousness (for hepatic see GI, for diabetic see Endocrine, if related to cardiac arrest, see CV)	23:18:28	21:31:00	03:24:00	17:51:00	2014		Emergency Department	admit				101	190	101	154.159	108	153	43	78.791	112	161	65	96.5274	58	138	55	91.9732
1466130	1123542	Male	1	65	Caucasian	1	170	109.6	108.8	-263	4505	4505	3.31111	3.12847	Cardiac ICU	1	Alive	0	Alive	1	243	CHF, congestive heart failure	10:17:00	17:45:00	14:40:00	17:45:00	2015	Emergency Department	Emergency Department	stepdown/other				84	185	84	127	75	117	36	63.2807	96	131	50	82.5088	93	104	65	80.188
3337594	2728981	Male	1	59	Caucasian	1	175.3	78.6	65.3	0	29438	73729	51.2007	20.4431	Cardiac ICU	1	Alive	0	Alive	1	458	Cardiac arrest (with or without respiratory arrest; for respiratory arrest see Respiratory System)	16:01:00	20:50:00	16:01:00	02:39:00	2015	Direct Admit	Direct Admit	admit	32.3	37.1	32.2	46	184	25	117.438	54	117	34	60.5666	68	143	46	84.4074	88	137	53	91.1545
1452440	1112065	Male	1	72	African American	2	170	96	93.12	-221	3233	3233	2.39861	2.24514	Cardiac ICU	1	Alive	0	Alive	1	243	Hypertension, uncontrolled (for cerebrovascular accident-see Neurological System)	11:34:00	21:08:00	15:15:00	21:08:00	2014	Emergency Department	Emergency Department	stepdown/other				96	222	96	167.971	144	144	69	101.956	166	166	77	123.544	77	89	56	68.4729
3352280	2742229	Female	2	67	African American	2	152.4	45.6	53.1	0	5461	6639	4.61042	3.79236	Cardiac ICU	1	Alive	0	Alive	1	458	Hypovolemia (including dehydration, Do not include shock states)	02:27:00	17:06:00	02:27:00	21:28:00	2014	Direct Admit	Direct Admit	admit				59	158	59	104.571	57	72	29	52.9957	70	103	40	73.5931	92	94	62	73.0534
1856099	1463817	Male	1	70	Caucasian	1	180.3	86.6	96.3	-433	2860	8637	6.29861	1.98611	Cardiac ICU	1	Alive	0	Alive	1	282	CABG alone, coronary artery bypass grafting	10:10:00	17:20:00	17:23:00	17:03:00	2014		Operating Room	admit				162	346	92	134.888	66	99	56	69.6786	94	125	72	91.75	74	165	59	94.6416
1472897	1129192	Male	1	67	African American	2	178	110	100.7	-137	8344	14552	10.2007	5.79444	Cardiac ICU	1	Alive	0	Alive	1	243	Cardiac arrest (with or without respiratory arrest; for respiratory arrest see Respiratory System)	20:30:00	01:19:00	22:47:00	17:51:00	2014	Emergency Department	Emergency Department	admit				144	210	82	127.999	65	92	41	61.8803	83	116	45	77.9623	60	130	34	58.8948
487556	413072	Male	1	77	Caucasian	1	182.9	90.7	90.5	-379	4234	4319	3.2625	2.94028	Cardiac ICU	1	Alive	0	Alive	1	141	Rhythm disturbance (atrial, supraventricular)	17:10:00	23:28:00	23:29:00	22:03:00	2014	Emergency Department	Emergency Department	admit				81	165	81	136.129	95	115	50	81.7849	106	125	57	93.9247	117	142	46	84.9092
2014567	1598511	Male	1	41	Caucasian	1	170.1	80.7	80.46	-209	1524	4416	3.21181	1.05833	Cardiac ICU	1	Alive	0	Alive	1	318	Bleeding, upper GI	12:30:00	17:35:00	15:59:00	17:23:00	2014	Floor	Floor	admit				94	120	94	110.489	71	77	61	68.5532	84	100	73	83.2553	106	109	63	83.0096
3349198	2739467	Female	2	84	Caucasian	1	160	81.2	89	-10699	11628	16224	18.6965	8.075	Cardiac ICU	1	Alive	0	Alive	2	458	Bleeding, lower GI	02:38:00	19:21:00	12:57:00	14:45:00	2015	Step-Down Unit (SDU)	Floor	readmit				62	217	62	131.018	64	110	37	61.745	92	133	46	86.877	70	126	57	78.9754
962948	708928	Male	1	63	Caucasian	1	167.64	73.38	70.64	-370	2674	4400	3.3125	1.85694	Cardiac ICU	1	Alive	0	Alive	1	184	Infarction, acute myocardial (MI)	16:45:00	00:15:00	22:55:00	19:29:00	2015	Emergency Department	Emergency Department	admit				67	135	67	102.125	89	96	27	67.4327	103	113	54	83.3942	60	85	50	61.7302
3351643	2741659	Male	1	73	African American	2	182.9	71.1	90.9	-109	0	38299	26.6722	0	Cardiac ICU	1	Alive	0	Alive	1	458	Diabetic ketoacidosis	07:16:00	23:24:00	09:05:00	09:05:00	2014	Emergency Department	Emergency Department	admit				61	216	61	118.64	70	118	11	66.1637	94	159	49	86.4678	139	151	57	102.48
2725536	2191415	Male	1	70	Caucasian	1	160	75		-579	764	3563	2.87639	0.530555	Cardiac ICU	1	Alive	0	Alive	1	392	Sepsis, pulmonary	21:58:06	19:00:00	07:37:00	20:21:00	2015	Floor	Floor	admit				102	146	102	120.556	53	73	44	57.7778	67	90	58	71.9444	105	114	91	98.6897
2781339	2243158	Male	1	61	Hispanic	3	167.6	106.4		-2162	4218	8488	7.39583	2.92917	Cardiac ICU	1	Alive	0	Alive	1	392	CVA, cerebrovascular accident/stroke	12:20:30	21:50:00	00:22:00	22:40:00	2014	Floor	Floor	admit				89	222	89	158.451	86	129	53	88.5123	108	146	62	104.247	98	193	81	100.719
2261945	1790627	Male	1	79	Caucasian	1	168	81	80.7	786	1572	5445	3.23542	1.09167	Cardiac ICU	1	Alive	0	Alive	1	318	CVA, cerebrovascular accident/stroke	13:46:00	19:25:00	00:40:00	02:52:00	2014	Emergency Department	Emergency Department	admit				139	185	139	161.659	71	86	63	72.0244	111	126	91	106.317	54	68	49	56.2233
394900	337829	Male	1	67	Caucasian	1	188	110.4		-4865	1522	2599	5.18333	1.05694	Cardiac ICU	1	Alive	0	Alive	1	122	Thrombus, arterial	15:53:00	20:17:00	00:58:00	02:20:00	2014	Floor	Floor	admit				174	178	148	170.592	62	62	49	57.1842	83	113	20	77.579	53	79	48	59.5845
966676	711950	Male	1	62	Other/Unknown	3	180.3	180	201.9	-82	2101	9643	6.75347	1.45903	Cardiac ICU	1	Alive	0	Alive	1	184	Emphysema/bronchitis	00:55:00	19:00:00	02:17:00	13:18:00	2015	Emergency Department	Emergency Department	admit				83	151	83	111.163	71	102	47	65.1163	84	120	60	80.3023	71	90	57	75.6344
2687983	2156544	Male	1	46	Caucasian	1	177.8	68		-242	1750	4830	3.52222	1.21528	Cardiac ICU	1	Alive	0	Alive	1	386	Sepsis, pulmonary	09:48:34	22:20:00	13:50:00	19:00:00	2015		Emergency Department	admit				116	184	116	146.111	68	109	60	83.7111	81	122	72	98.1778	90	94	67	80.2919
965375	710889	Male	1	75	Other/Unknown	3	190.5	126	116.8	-4673	1221	1234	4.10208	0.847917	Cardiac ICU	1	Alive	0	Alive	1	181	Endarterectomy, carotid	15:33:00	18:00:00	21:26:00	17:47:00	2015	Recovery Room	Recovery Room	admit				158	179	116	155.22	65	80	53	63.0952	92	107	78	89.4286	68	70	68	68.214
3338568	2729862	Male	1	41	African American	2	165.1	118.2	98.75	-54	1988	4774	3.35278	1.38056	Cardiac ICU	1	Alive	0	Alive	1	458	Hypertension, uncontrolled (for cerebrovascular accident-see Neurological System)	12:47:00	21:15:00	13:41:00	22:49:00	2014	Emergency Department	Emergency Department	admit				124	176	124	153.083	70	115	70	88.8167	95	138	93	114.383	104	108	64	76.7056
2766255	2229176	Female	2	80	Caucasian	1	162.6	108.5		-597	5227	9807	7.225	3.62986	Cardiac ICU	1	Alive	0	Alive	1	386	Emphysema/bronchitis	20:49:28	02:13:00	06:46:00	21:53:00	2014	Emergency Department	Emergency Department	admit				75	186	75	135.879	59	134	18	53.3925	81	147	32	72.9439	74	80	51	63.8459
324988	280374	Male	1	54	Caucasian	1	190.5	149.5		-1721	278	2906	3.21319	0.193056	Cardiac ICU	1	Alive	0	Alive	1	122	Infarction, acute myocardial (MI)	16:30:00	21:37:00	21:11:00	01:49:00	2014	Floor	Floor	stepdown/other				100	169	100	135.833	106	106	81	90	117	117	91	101.625	84	100	77	84.4667
2456469	1951151	Female	2	55	Caucasian	1	152.4	90.7	87.68	-235	7812	10580	7.51042	5.425	Cardiac ICU	1	Alive	0	Alive	1	336	Infarction, acute myocardial (MI)	05:40:00	17:55:00	09:35:00	19:47:00	2015	Emergency Department	Emergency Department	admit	37.2	37.7	36.3	63	177	63	120.109	102	112	35	65.6234	129	135	48	85.7778	74	91	59	72.6759
963642	709486	Male	1	55	Caucasian	1	185.42	86.64	83.01	-3339	1115	2699	4.19306	0.774306	Cardiac ICU	1	Alive	0	Alive	1	181	Aneurysms, repair of other (except ventricular)	17:27:00	22:05:00	01:06:00	19:41:00	2015	Recovery Room	Recovery Room	admit				104	145	104	128.342	76	90	39	71.7368	102	118	78	92.8421	52	64	48	55.1469
1507035	1157879	Male	1	52	African American	2	168	71.7	71.2	-3092	1881	4560	5.31389	1.30625	Cardiac ICU	1	Alive	0	Alive	1	243	CHF, congestive heart failure	11:30:00	19:02:00	15:02:00	22:23:00	2015	Floor	Floor	admit				92	141	92	114.571	67	105	45	62.0714	86	110	58	77.9524	74	98	61	72
2705305	2172582	Female	2	59	Caucasian	1	165.1	70.7		-5543	2859	2859	5.83472	1.98542	Cardiac ICU	1	Alive	0	Alive	1	392	Hypovolemia (including dehydration, Do not include shock states)	03:42:54	23:44:00	00:05:00	23:44:00	2015		Floor	admit				68	156	68	92.6667	48	138	33	55.4211	55	142	42	64	96	107	83	93.6147
495434	419524	Female	2	80	Hispanic	3	144.8	49.8		-733	1638	4569	3.68194	1.1375	Cardiac ICU	1	Alive	0	Alive	1	141	CHF, congestive heart failure	03:18:00	19:40:00	15:31:00	18:49:00	2015	Floor	Floor	admit				97	143	97	123.385	69	97	49	68.1539	73	104	66	81.2308	69	87	62	74.8946
495102	419255	Male	1	60	Hispanic	3	162.6	70.3		0	2490	16078	11.1653	1.72917	Cardiac ICU	1	Alive	0	Alive	1	141	Infarction, acute myocardial (MI)	17:20:00	21:18:00	17:20:00	10:50:00	2014		Emergency Department	admit				90	156	90	120.308	72	98	46	70.4744	83	112	59	82.5064	91	99	59	76.9506
1073254	798143	Male	1	41	Caucasian	1	182	59.7		0	24018	25363	17.6132	16.6792	Cardiac ICU	1	Alive	0	Alive	1	197	Sepsis, other	03:47:00	18:30:00	03:47:00	20:05:00	2015	Emergency Department	Emergency Department	admit				84	213	84	133.24	59	126	35	67	68	131	48	82.7003	63	131	62	92.4005
3075637	2496714	Female	2	54	Caucasian	1	155	123	125.9	-63	1899	3140	2.22431	1.31875	Cardiac ICU	1	Alive	0		1	420	Overdose, analgesic (aspirin, acetaminophen)	13:50:00	19:13:00	14:53:00	22:32:00	2015	Emergency Department	Emergency Department	admit				98	197	98	152.756	97	124	27	73.5122	116	127	65	91.5366	89	127	68	86.4792
321003	277130	Female	2	60	African American	2	167	95.2		-81	1918	3624	2.57292	1.33194	Cardiac ICU	1	Alive	0	Alive	1	122	Infarction, acute myocardial (MI)	05:34:00	19:19:00	06:55:00	14:53:00	2015		Floor	admit				88	138	88	110.158	57	79	51	60.9737	74	87	61	72.7632	81	86	51	62.8773
1448896	1109119	Male	1	52	African American	2	168	74.3	74.3	-200	4422	4497	3.26181	3.07083	Cardiac ICU	1	Alive	0		1	243	Cardiac arrest (with or without respiratory arrest; for respiratory arrest see Respiratory System)	22:28:00	04:45:00	01:48:00	03:30:00	2015	Emergency Department	Emergency Department	admit				205	236	40	159.048	100	154	25	86.6364	137	159	27	105.75	52	95	39	53.2642
2591643	2068705	Male	1	46	Caucasian	1	178	127		-43	1820	3460	2.43264	1.26389	Cardiac ICU	1	Alive	0	Alive	1	365	Angina, unstable (angina interferes w/quality of life or meds are tolerated poorly)	11:37:00	22:00:00	12:20:00	18:40:00	2014	Emergency Department	Emergency Department	admit				79	116	79	99.28	75	75	42	62.72	81	81	55	71.32	65	84	48	61.1847
464431	394363	Male	1	57	Hispanic	3	182.9	158.7		-4478	9941	11705	11.2382	6.90347	Cardiac ICU	1	Alive	0	Alive	1	141	Skin surgery, other	20:06:00	01:49:00	22:44:00	20:25:00	2014	Floor	Floor	admit				58	184	58	124.392	66	147	31	62.0608	85	153	48	75.9621	92	122	0	92.7591
1552258	1195737	Male	1	55	African American	2	180	90.5	98.5	-96	486	3224	2.30556	0.3375	Cardiac ICU	1	Alive	0	Alive	1	243	Infarction, acute myocardial (MI)	08:47:00	16:07:00	10:23:00	18:29:00	2014	Emergency Department	Emergency Department	admit				117	136	117	123.6	73	91	54	68.6667	87	98	74	84.2667	84	117	78	84.6489
2590392	2067557	Female	2	61	African American	2	165.1	162.2		-195	1809	9993	7.075	1.25625	Cardiac ICU	1	Alive	0	Alive	1	365	Emphysema/bronchitis	17:42:00	19:30:00	20:57:00	03:06:00	2014	Emergency Department	Emergency Department	admit	36.3	37.6	36.3	88	179	88	129.103	75	143	51	70.5128	96	147	62	84.0513	78	101	65	82.8324
2596720	2073392	Male	1	77	Caucasian	1	182.9	79.4		-1772	2937	4125	4.09514	2.03958	Cardiac ICU	1	Alive	0	Alive	1	365	Cardiomyopathy	16:15:00	18:32:00	21:47:00	22:44:00	2014	Floor	Floor	admit				79	122	79	101.215	59	71	43	56.1266	73	83	53	66.7848	85	110	80	91.6365
3348085	2738476	Male	1	67	Caucasian	1	172.7	75.1	71	-58	2991	6086	4.26667	2.07708	Cardiac ICU	1	Alive	0	Alive	1	458	Infarction, acute myocardial (MI)	18:51:00	01:15:00	19:49:00	21:40:00	2014	Emergency Department	Emergency Department	admit				86	155	86	108.841	55	90	44	61.1014	75	109	61	79.5797	74	185	37	75.5839
2588724	2066011	Male	1	63	Asian	3	160	87.7		0	1825	3309	2.29792	1.26736	Cardiac ICU	1	Alive	0	Alive	1	365	Cardiomyopathy	15:30:00	22:39:00	15:30:00	21:55:00	2014	Floor	Floor	admit				87	149	87	122.067	89	99	42	71.6889	102	105	55	83.3555	70	85	60	70.0386
3060853	2483641	Male	1	72	Caucasian	1	165.1	81.2	84	-419	2240	6212	4.60486	1.55556	Cardiac ICU	1	Alive	0	Alive	1	420	Sepsis, renal/UTI (including bladder)	05:03:00	19:34:00	12:02:00	01:22:00	2014	Emergency Department	Emergency Department	admit				86	163	86	121.188	63	118	44	71.6562	68	123	54	82.5938	91	122	62	94.7584
3343799	2734586	Male	1	71	Caucasian	1	185.4	103.9	103	-56	21620	26273	18.284	15.0139	Cardiac ICU	1	Alive	0	Alive	1	458	CVA, cerebrovascular accident/stroke	16:23:00	23:12:00	17:19:00	17:39:00	2014	Emergency Department	Emergency Department	admit				98	201	98	138.166	71	127	60	89.8783	82	136	80	108.135	119	161	69	124.002
433354	369127	Male	1	60	Hispanic	3	165.1	79	79.5	-329	5512	6684	4.87014	3.82778	Cardiac ICU	1	Alive	0	Alive	1	141	Infarction, acute myocardial (MI)	20:53:00	17:46:00	02:22:00	22:14:00	2014	Emergency Department	Emergency Department	admit				130	159	130	146.947	80	119	49	75.2295	90	123	63	84.2764	67	96	38	72.6601
417062	355886	Female	2	54	Caucasian	1	162.6	54.4		-88	19913	40045	27.8701	13.8285	Cardiac ICU	1	Alive	0	Alive	1	122	Arrest, respiratory (without cardiac arrest)	02:06:00	22:59:00	03:34:00	23:27:00	2015	Emergency Department	Emergency Department	admit				46	204	46	116.268	63	172	27	71.3326	67	208	29	81.8976	97	143	59	93.7256
970974	715391	Male	1	72	Caucasian	1	187.9	84.5	82	-545	926	4187	3.28611	0.643056	Cardiac ICU	1	Alive	0	Alive	1	184	Hypovolemia (including dehydration, Do not include shock states)	18:32:00	01:24:00	03:37:00	19:03:00	2015		Floor	admit				75	159	75	125.074	30	100	24	71.5185	35	118	35	87.0741	99	104	67	83.9298
347205	298604	Male	1	57	Caucasian	1	175.3	94		-405	2882	2882	2.28264	2.00139	Cardiac ICU	1	Alive	0	Alive	1	122	Extremity only trauma, surgery for	11:32:00	18:19:00	18:17:00	18:19:00	2015	Operating Room	Operating Room	admit				85	150	85	108.973	45	90	45	58.6438	56	106	56	70.3649	89	115	79	92.6967
2619637	2094558	Male	1	46	Caucasian	1	183	85.3		-1080	1354	7100	5.68056	0.940278	Cardiac ICU	1	Alive	0	Alive	1	365	Thrombus, arterial	02:25:00	18:45:00	20:25:00	18:59:00	2014	Floor	Floor	admit				85	127	85	108.435	74	90	43	69.8116	80	98	53	78.4203	95	114	86	98.5311
3336795	2728250	Male	1	56	Other/Unknown	3	177.8	94	94.9	-63	1969	12832	8.95486	1.36736	Cardiac ICU	1	Alive	0	Alive	1	458	Cardiac arrest (with or without respiratory arrest; for respiratory arrest see Respiratory System)	17:41:00	16:36:00	18:44:00	03:33:00	2014	Emergency Department	Emergency Department	admit				96	139	96	118	73	90	53	73.2105	95	107	74	90.1579	110	113	78	91.8068
2825938	2284422	Female	2	79	Caucasian	1	157.5	86.5		-295	2908	11029	7.86389	2.01944	Cardiac ICU	1	Alive	0	Alive	1	386	Hypertension, uncontrolled (for cerebrovascular accident-see Neurological System)	00:45:46	21:29:00	05:40:00	06:08:00	2015		Emergency Department	admit				92	238	92	161.564	79	126	42	68.1203	105	134	51	91.8196	54	86	44	60.6626
2787554	2248911	Male	1	48	Other/Unknown	3	175.3	74.84		-120	7855	13198	9.24861	5.45486	Cardiac ICU	1	Alive	0	Alive	1	386	Infarction, acute myocardial (MI)	13:46:54	19:44:00	15:46:00	02:41:00	2015	Emergency Department	Emergency Department	admit				63	185	63	96.8102	81	154	32	66.991	86	160	40	73.6355	125	133	74	91.5949
1795813	1411131	Female	2	58	Caucasian	1	165.1	54.4	53.97	-478	2611	2611	2.14514	1.81319	Cardiac ICU	1	Alive	0	Alive	1	282	Endarterectomy (other vessels)	10:43:00	14:12:00	18:41:00	14:12:00	2015		Operating Room	admit				87	148	87	115.791	71	75	46	60.2791	93	99	62	82.3488	57	77	45	57.3988
1707241	1333636	Female	2	40	African American	2	157	49.8	55.3	0	8392	17221	11.959	5.82778	Cardiac ICU	1	Alive	0	Alive	1	259	Cardiac arrest (with or without respiratory arrest; for respiratory arrest see Respiratory System)	00:12:00	23:13:00	00:12:00	20:04:00	2015	Emergency Department	Emergency Department	admit	36.6	36.6	36.5	166	177	80	114.809	120	133	48	82.12	131	137	55	90.416	103	140	43	88.8583
2728993	2194620	Female	2	35	Caucasian	1	172.7	70.3		-583	6167	8897	6.58333	4.28264	Cardiac ICU	1	Alive	0	Alive	1	396	Diabetic hyperglycemic hyperosmolar nonketotic coma (HHNC)	09:30:52	23:30:00	19:13:00	02:00:00	2015	Emergency Department	Emergency Department	admit	39.667	39.778	37.278	94	180	94	135.55	91	120	45	79.9231	97	125	49	91.9349	115	141	96	113.662
968619	713518	Female	2	63	African American	2	162.5	80.9	78.68	-1478	1517	2785	2.96042	1.05347	Cardiac ICU	1	Alive	0	Alive	1	184	Hypertension, uncontrolled (for cerebrovascular accident-see Neurological System)	21:32:00	20:35:00	22:10:00	23:27:00	2015	Emergency Department	Emergency Department	admit				117	184	117	150.849	101	114	55	80.2121	128	141	78	107.227	72	105	51	71.872
1716663	1341851	Female	2	30	African American	2	167.6	136	136.5	-7200	1525	6538	9.54028	1.05903	Cardiac ICU	1	Alive	0	Alive	1	259	Hysterectomy for other benign neoplasm/fibroids	14:24:00	03:22:00	14:24:00	15:49:00	2014	Floor	Floor	admit				157	157	82	120.972	97	97	35	56.963	108	108	46	70.5926	72	106	72	86.5599
2632732	2106690	Female	2	35	Asian	3	165.1	56.7		-15	1439	7518	5.23125	0.999305	Cardiac ICU	1	Alive	0	Alive	1	365	Hypertension, uncontrolled (for cerebrovascular accident-see Neurological System)	17:47:00	23:20:00	18:02:00	18:01:00	2015	Other Hospital	Other Hospital	admit				59	208	59	167.413	111	133	42	109.63	126	143	45	122.587	85	113	58	76.1932
494346	418639	Female	2	74	Hispanic	3	157.5	72.5		-103	991	3751	2.67639	0.688195	Cardiac ICU	1	Alive	0	Alive	1	141	Sepsis, other	06:11:00	22:25:00	07:54:00	00:25:00	2015	Emergency Department	Emergency Department	admit				103	154	103	132.778	61	104	53	71.3333	73	108	68	86.3333	74	99	63	77.3553
423072	360833	Female	2	64	Caucasian	1	162.6	104.6		-408	1135	5254	3.93194	0.788194	Cardiac ICU	1	Alive	0	Alive	1	122	Renal failure, acute	19:42:00	18:04:00	02:30:00	21:25:00	2014	Emergency Department	Emergency Department	admit				116	173	116	142.92	61	79	38	54.36	85	99	59	76.1539	72	86	62	68.6126
2626808	2101228	Male	1	72	Caucasian	1	180.3	113.3		-191	1901	2816	2.08819	1.32014	Cardiac ICU	1	Alive	0	Alive	1	365	Infarction, acute myocardial (MI)	18:13:00	20:20:00	21:24:00	05:05:00	2015	Emergency Department	Emergency Department	admit				104	185	104	144.04	75	130	60	86.6	89	135	78	100.08	62	97	59	70.6911
2770302	2232912	Female	2	60	African American	2	173	72.9		-143	2705	5020	3.58542	1.87847	Cardiac ICU	1	Alive	0	Alive	1	396	CHF, congestive heart failure	07:15:00	21:18:00	09:38:00	06:43:00	2014		Emergency Department	admit				104	163	104	141.902	70	78	41	63.2283	92	96	59	82.663	93	96	67	78.8396
3345490	2736104	Female	2	22	Caucasian	1	151	44.4	43.1	0	3994	21787	15.1299	2.77361	Cardiac ICU	1	Alive	0	Alive	1	458	Cardiac arrest (with or without respiratory arrest; for respiratory arrest see Respiratory System)	20:30:00	23:37:00	20:30:00	15:04:00	2015	Direct Admit	Direct Admit	admit				61	166	61	106.683	82	115	42	69.2302	103	134	48	83.0079	92	121	64	92.9196
3343714	2734510	Male	1	80	Caucasian	1	172.7	93.3	87	-1335	4219	20117	14.8972	2.92986	Cardiac ICU	1	Alive	0	Alive	1	458	Embolus, pulmonary	00:39:00	22:11:00	22:54:00	21:13:00	2014	Step-Down Unit (SDU)	Step-Down Unit (SDU)	admit				66	161	66	106.155	49	92	40	55.8707	60	109	48	75.4655	71	87	59	71.6208
382648	327749	Female	2	71	Caucasian	1	170.2	70.76		-405	1232	3533	2.73472	0.855556	Cardiac ICU	1	Alive	0	Alive	1	122	Aneurysm, dissecting aortic	22:52:00	16:30:00	05:37:00	02:09:00	2015	Emergency Department	Emergency Department	admit				72	154	72	103.412	56	105	24	49.2875	68	117	31	61.7826	68	72	56	63.0535
1437881	1099956	Male	1	47	African American	2	188	113.2	110.8	-1252	14524	14524	10.9556	10.0861	Cardiac ICU	1	Alive	0	Alive	1	243	Thrombus, arterial	21:13:00	20:09:00	18:05:00	20:09:00	2015	Emergency Department	Emergency Department	stepdown/other				89	149	89	114.542	80	97	42	65.7222	87	111	62	80.4167	89	132	33	69.1134
2159901	1711365	Male	1	70	Caucasian	1	165	80.7	92.9	-546	639	3618	2.89167	0.44375	Cardiac ICU	1	Alive	0	Alive	1	318	Aneurysm, dissecting aortic	02:30:00	23:54:00	11:36:00	22:15:00	2014	Emergency Department	Emergency Department	admit				168	181	114	149.804	67	70	53	60.5294	102	102	70	80.3529	75	80	72	75.913
1841407	1451008	Male	1	82	Caucasian	1	167.6	65.7		-508	1122	2644	2.18889	0.779167	Cardiac ICU	1	Alive	0	Alive	1	282	Endarterectomy (other vessels)	15:08:00	19:40:00	23:36:00	18:18:00	2015		Operating Room	admit				117	180	109	131.627	50	84	49	59.1225	78	99	72	84.875	61	97	55	71.6622
1581752	1222987	Female	2	85	Caucasian	1	162.6	72.68	81.2	-2384	2250	3620	4.16944	1.5625	Cardiac ICU	1	Alive	0	Alive	1	251	Rhythm disturbance (atrial, supraventricular)	14:11:00	18:15:00	05:55:00	19:25:00	2014	Floor	Floor	admit				134	183	134	151.833	96	105	75	94.5	107	145	103	122.583	98	122	66	84.9257
314941	272147	Male	1	63	African American	2	188	87		-633	8044	21253	15.1986	5.58611	Cardiac ICU	1	Alive	0	Alive	1	122	Rhythm disturbance (atrial, supraventricular)	19:45:00	00:31:00	06:18:00	20:22:00	2015	Floor	Floor	admit				102	201	102	151.845	88	128	51	94.2296	96	141	71	106.914	102	118	71	89.6111
3329445	2721643	Female	2	48	African American	2	170.1	121.3	121.3	-81	3283	3283	2.33611	2.27986	Cardiac ICU	1	Alive	0	Alive	1	458	Embolus, pulmonary	16:26:00	00:30:00	17:47:00	00:30:00	2014	Direct Admit	Emergency Department	admit				94	188	94	131.754	68	142	58	78.2	92	159	78	98.2308	118	121	90	103.235
3329781	2721948	Male	1	45	African American	2	182.9	103.1	104.2	-16	2649	10184	7.08333	1.83958	Cardiac ICU	1	Alive	0	Alive	1	458	MI admitted > 24 hrs after onset of ischemia	21:20:00	23:20:00	21:36:00	17:45:00	2014	Direct Admit	Floor	admit				100	142	100	122.635	95	96	67	81.7703	111	113	79	97.3378	117	131	101	114.511
2617467	2092574	Male	1	69	Caucasian	1	170.1	80.7		-40	1169	6721	4.69514	0.811805	Cardiac ICU	1	Alive	0	Alive	1	365	Rhythm disturbance (conduction defect)	01:50:00	18:31:00	02:30:00	21:59:00	2014	Emergency Department	Emergency Department	admit				31	144	31	100.714	15	96	15	52.5714	20	101	20	63.8571	30	73	23	35.7714
1519905	1168650	Female	2	67	African American	2	168	53.5	54.5	-171	5199	17034	11.9479	3.61042	Cardiac ICU	1	Alive	0	Alive	1	243	Cardiac arrest (with or without respiratory arrest; for respiratory arrest see Respiratory System)	00:31:00	23:16:00	03:22:00	18:01:00	2015	Emergency Department	Emergency Department	admit				0	0	0	60	105	220	20	55.8	137	229	33	86.146	77	121	44	94.201
2623633	2098253	Female	2	55	African American	2	170.2	131.5		-3	2513	3949	2.74444	1.74514	Cardiac ICU	1	Alive	0	Alive	1	365	Angina, unstable (angina interferes w/quality of life or meds are tolerated poorly)	03:22:00	21:14:00	03:25:00	21:18:00	2014	Emergency Department	Emergency Department	admit				93	164	93	131.086	85	136	41	75.8103	102	140	53	87.9138	87	106	53	65.8958
2699371	2167084	Male	1	78	Caucasian	1	157.5	68		-235	1637	3305	2.45833	1.13681	Cardiac ICU	1	Alive	0	Alive	1	392	CHF, congestive heart failure	12:16:50	23:16:00	16:11:00	19:28:00	2014	Emergency Department	Emergency Department	admit				113	196	113	163.352	32	95	32	56.0556	67	111	65	83.0185	56	110	53	86.1261
2524339	2007811	Male	1	76	Caucasian	1	172.7	84.4	94.3	-456	1857	17207	12.266	1.28958	Cardiac ICU	1	Alive	0	Alive	1	336	Aortic valve replacement (isolated)	10:36:00	16:59:00	18:12:00	01:09:00	2015	Operating Room	Operating Room	admit	36	37.7	30.05	130	164	87	119.204	47	65	46	54.2401	86	150	62	83.8478	91	101	90	92.3819
334781	288447	Male	1	63	Caucasian	1	177.8	115		-747	3162	5328	4.21875	2.19583	Cardiac ICU	1	Alive	0	Alive	1	122	Chest pain, unknown origin	12:35:00	17:50:00	01:02:00	05:44:00	2015	Emergency Department	Emergency Department	admit				121	172	90	120.491	67	111	50	62.9341	74	102	48	69.1417	76	145	68	76.495
3332476	2724357	Male	1	45	Caucasian	1	188	130	130	-144	6760	6760	4.79444	4.69444	Cardiac ICU	1	Alive	0	Alive	1	458	Embolus, pulmonary	04:46:00	23:50:00	07:10:00	23:50:00	2015	Emergency Department	Emergency Department	admit				81	149	81	118.397	68	96	50	65.7945	88	111	60	85.7397	137	151	53	76.5866
2150158	1703818	Male	1	47	African American	2	170.1	80.7	71.8	120	1283	3246	2.17083	0.890972	Cardiac ICU	1	Alive	0	Alive	1	318	Hypertension, uncontrolled (for cerebrovascular accident-see Neurological System)	12:39:00	16:45:00	10:39:00	08:02:00	2014	Emergency Department	Emergency Department	admit				111	179	111	133.327	86	120	74	92.7692	99	142	83	105.923	88	102	58	74.4384
2622679	2097369	Female	2	86	Caucasian	1	149.9	39.4		-17	1991	9368	6.51736	1.38264	Cardiac ICU	1	Alive	0	Alive	1	365	Hypertension, uncontrolled (for cerebrovascular accident-see Neurological System)	09:44:00	22:09:00	10:01:00	19:12:00	2015	Emergency Department	Emergency Department	admit				78	226	78	154.102	84	113	29	48.017	95	119	46	74.1186	57	75	46	52.8302
3346588	2737113	Female	2	71	African American	2	177.8	121.5	115.3	-34	3143	7314	5.10278	2.18264	Cardiac ICU	1	Alive	0	Alive	1	458	CHF, congestive heart failure	16:46:00	19:14:00	17:20:00	21:43:00	2014	Emergency Department	Emergency Department	admit				82	150	82	112.422	62	74	40	55.3438	87	105	58	77.7812	86	109	59	82.5647
1598547	1238366	Male	1	71	Caucasian	1	168	72.5		-152	2097	8626	6.09583	1.45625	Cardiac ICU	1	Alive	0	Alive	1	254	Cardiac arrest (with or without respiratory arrest; for respiratory arrest see Respiratory System)	14:42:00	17:00:00	17:14:00	04:11:00	2015		Emergency Department	admit				89	164	89	123.016	88	90	49	73.0318	106	113	61	92.2222	91	97	59	73.0696
2356972	1868225	Male	1	83	Caucasian	1	175.3	88	93.8	-6050	1330	4343	7.21736	0.923611	Cardiac ICU	1	Alive	0	Alive	2	336	CABG alone, redo	14:41:00	19:54:00	19:31:00	17:41:00	2015		Operating Room	transfer	35.7	38.4	17.1	159	194	70	127.508	78	194	51	70.322	115	115	67	82.2222	59	85	57	72.7108
2605838	2081830	Male	1	63	Caucasian	1	180.3	90.6		-55	3995	5153	3.61667	2.77431	Cardiac ICU	1	Alive	0	Alive	1	365	Infarction, acute myocardial (MI)	03:32:00	18:20:00	04:27:00	23:02:00	2014	Emergency Department	Emergency Department	admit				89	242	89	157.93	68	160	39	59.8348	102	168	54	83.6609	49	89	30	45.8391
3330244	2722361	Male	1	67	Caucasian	1	180.3	72.57	71.7	-157	2288	9734	6.86875	1.58889	Cardiac ICU	1	Alive	0	Alive	1	458	Infarction, acute myocardial (MI)	01:29:00	22:20:00	04:06:00	18:14:00	2015	Emergency Department	Emergency Department	admit				78	138	78	114.672	73	93	50	76	91	112	59	90.5862	93	109	73	83.5452
1541001	1186315	Female	2	72	Caucasian	1	158	82	85.19	-1209	1794	4382	3.88264	1.24583	Cardiac ICU	1	Alive	0	Alive	1	243	Rhythm disturbance (conduction defect)	21:55:00	19:06:00	18:04:00	23:58:00	2015	Floor	Floor	stepdown/other				100	192	100	160.688	62	81	47	61.9375	100	113	66	95	50	93	46	61.0448
3332896	2724730	Male	1	67	African American	2	182.9	75	113.6	-58	776	7838	5.48333	0.538889	Cardiac ICU	1	Alive	0	Alive	1	458	CHF, congestive heart failure	07:15:00	18:51:00	08:13:00	21:09:00	2014	Emergency Department	Emergency Department	admit				140	238	140	182.629	88	118	64	84.4286	126	157	98	120.486	60	107	52	79.4161
3107559	2524789	Male	1	52	African American	2	187.9	180	218	-250	5960	10044	7.14861	4.13889	Cardiac ICU	1	Alive	0	Alive	1	420	Emphysema/bronchitis	14:35:00	18:09:00	18:45:00	22:05:00	2015	Emergency Department	Emergency Department	admit				59	189	59	137.706	77	152	32	87.5882	82	155	39	98.3039	130	246	67	112.94
2621897	2096651	Male	1	57	Caucasian	1	180.3	80.2		-126	2510	10880	7.64306	1.74306	Cardiac ICU	1	Alive	0	Alive	1	365	Rhythm disturbance (atrial, supraventricular)	02:04:00	17:30:00	04:10:00	22:00:00	2014	Emergency Department	Emergency Department	admit				77	161	77	105.811	77	118	50	71.3333	85	126	57	79.6333	70	106	53	66.4542
2768566	2231287	Male	1	31	Hispanic	3	170	117		-58	3677	3677	2.59375	2.55347	Cardiac ICU	1	Alive	0	Alive	1	396	Rhythm disturbance (conduction defect)	04:30:00	18:45:00	05:28:00	18:45:00	2014		Emergency Department	admit				43	152	43	118.844	127	127	24	65.4219	133	133	29	77	40	94	40	76.2034
2703649	2171060	Male	1	61	Caucasian	1	185.4	81.64		-404	977	5297	3.95903	0.678472	Cardiac ICU	1	Alive	0	Alive	1	392	Seizures (primary-no structural brain disease)	23:47:02	22:48:00	06:31:00	22:48:00	2014	Emergency Department	Emergency Department	admit				95	161	95	135.547	89	91	55	79.5156	99	105	64	92.4062	102	103	86	93.3523
3347084	2737565	Female	2	73	Caucasian	1	167.6	81.6	72.8	-1335	363	2870	2.92014	0.252083	Cardiac ICU	1	Alive	0	Alive	1	458	Rhythm disturbance (atrial, supraventricular)	19:12:00	17:17:00	17:27:00	23:30:00	2015	Step-Down Unit (SDU)	Step-Down Unit (SDU)	admit				83	186	83	123.13	107	107	46	64.7826	136	136	60	86.8261	159	159	63	77.3971
1808247	1422014	Male	1	64	Caucasian	1	170.1	83	83	-392	1671	8568	6.22222	1.16042	Cardiac ICU	1	Alive	0	Alive	1	282	Graft, aorto-femoral bypass	11:05:00	16:25:00	17:37:00	21:28:00	2014		Operating Room	admit				118	159	98	122.552	55	87	45	59.0739	73	87	67	78.5417	90	103	61	85.1347
2900155	2353178	Female	2	57	Caucasian	1	152.4	90.7		-374	777	3936	2.99306	0.539583	Cardiac ICU	1	Alive	0	Alive	1	386	Infarction, acute myocardial (MI)	00:30:06	00:20:00	06:44:00	19:41:00	2015		Emergency Department	admit				100	129	100	114.292	80	96	71	79.2917	90	99	79	86.875	91	115	86	94.3061
1608051	1246654	Male	1	58	Caucasian	1	188	107	106.4	-157	830	4025	2.90417	0.576389	Cardiac ICU	1	Alive	0	Alive	1	259	Embolus, pulmonary	01:18:00	23:00:00	03:55:00	17:45:00	2014		Emergency Department	admit				104	151	104	122.167	77	110	63	78.1111	83	114	75	87.8889	66	86	63	72.408
3342188	2733121	Male	1	66	Caucasian	1	180.3	84.3	81.6	0	1927	4408	3.06111	1.33819	Cardiac ICU	1	Alive	0	Alive	1	458	Infarction, acute myocardial (MI)	16:43:00	18:11:00	16:43:00	00:50:00	2014	Direct Admit	Direct Admit	admit				114	168	114	145.804	90	112	72	89.3929	109	124	90	111.732	103	119	84	99.9093
2573822	2052381	Female	2	75	Caucasian	1	157.5	122		-13	3844	15244	10.5951	2.66944	Cardiac ICU	1	Alive	0	Alive	1	365	Sepsis, renal/UTI (including bladder)	05:15:00	19:32:00	05:28:00	21:32:00	2015	Direct Admit	Direct Admit	admit				53	158	53	99.9355	47	115	19	50.0645	58	125	29	61.5914	46	70	37	48.2582
1443662	1104800	Male	1	68	African American	2	175	122.9	122.47	-3372	4255	4255	5.29653	2.95486	Cardiac ICU	1	Alive	0	Alive	1	243	CHF, congestive heart failure	11:59:00	19:06:00	20:11:00	19:06:00	2015	Floor	Floor	stepdown/other				84	173	84	117	56	134	56	84.2121	64	142	64	92.7576	102	119	94	105.926
355940	305816	Female	2	85	Caucasian	1	160	53.5		-3363	14713	14713	12.5528	10.2174	Cardiac ICU	1	Alive	0	Alive	1	122	Respiratory - medical, other	07:45:00	21:01:00	15:48:00	21:01:00	2015	Floor	Floor	admit	37.917	39.167	35.167	85	211	85	136.426	92	121	34	59.4277	111	153	48	79.6623	107	116	45	65.0453
1525580	1173423	Male	1	37	Other/Unknown	3	183	97.5	92.53	-97	822	3737	2.6625	0.570833	Cardiac ICU	1	Alive	0	Alive	1	243	Infarction, acute myocardial (MI)	00:32:00	16:26:00	02:09:00	15:51:00	2014	Emergency Department	Emergency Department	admit				101	140	101	120.652	70	92	62	72.9565	79	102	75	86.6522	90	104	55	71.9325
1074305	799088	Female	2	85	Caucasian	1	157.5	56.7		-227	4151	10032	7.12431	2.88264	Cardiac ICU	1	Alive	0	Alive	1	197	Rhythm disturbance (conduction defect)	20:17:00	23:16:00	00:04:00	21:15:00	2014	Emergency Department	Emergency Department	admit				39	218	39	108.484	117	117	15	45.4968	145	145	24	61.5799	106	106	56	69.6102
1504099	1155414	Male	1	79	Caucasian	1	165	99.2	99.07	-365	2335	8673	6.27639	1.62153	Cardiac ICU	1	Alive	0	Alive	1	243	Complications of previous open heart surgery (i.e. bleeding, infection etc.)	19:32:00	02:10:00	01:37:00	16:32:00	2014	Emergency Department	Emergency Department	stepdown/other				80	152	80	123.952	69	81	35	59.5238	93	93	59	80.2857	71	90	60	70.2402
972101	716319	Male	1	61	Caucasian	1	170.1	127.87	83.37	-87	1639	3020	2.15764	1.13819	Cardiac ICU	1	Alive	0	Alive	1	184	Infarction, acute myocardial (MI)	14:49:00	18:36:00	16:16:00	19:35:00	2015	Emergency Department	Emergency Department	admit				111	162	111	130.283	73	98	61	79.9783	92	133	79	98.8478	62	98	54	64.2107
3342618	2733511	Female	2	68	African American	2	152.4	84.7	75.2	-3712	581	13716	12.1028	0.403472	Cardiac ICU	1	Alive	0	Alive	1	458	Renal failure, acute	17:57:00	20:25:00	07:49:00	17:30:00	2015	Floor	Floor	admit				63	144	63	102.667	45	94	44	58.3889	50	107	49	74.3889	118	127	110	116.862
1512003	1162022	Male	1	53	Caucasian	1	180	104	103.15	-149	2374	3637	2.62917	1.64861	Cardiac ICU	1	Alive	0	Alive	1	243	Infarction, acute myocardial (MI)	00:34:00	15:40:00	03:03:00	18:37:00	2015	Emergency Department	Emergency Department	admit				113	166	113	140.2	77	105	70	85.06	94	123	88	102.04	76	114	68	84.0485
327862	282743	Male	1	71	African American	2	177.8	81.64		-238	2907	2907	2.18403	2.01875	Cardiac ICU	1	Alive	0	Alive	1	122	Arrest, respiratory (without cardiac arrest)	18:55:00	23:20:00	22:53:00	23:20:00	2015	Emergency Department	Emergency Department	admit				88	141	88	122.96	76	96	40	64.5657	84	103	55	78.5755	70	95	56	71.1676
1683583	1312928	Male	1	65	Other/Unknown	3	170.1	91.4	99.5	-156	6680	20191	14.1299	4.63889	Cardiac ICU	1	Alive	0	Alive	1	259	Sepsis, other	23:13:00	02:20:00	01:49:00	17:09:00	2014	Emergency Department	Emergency Department	admit				35	199	35	103.344	34	116	17	41.3692	48	120	21	56.6738	64	116	36	71.1173
2579974	2058003	Female	2	40	Caucasian	1	170.2	65.7		-1362	5703	5703	4.90625	3.96042	Cardiac ICU	1	Alive	0	Alive	1	365	Cardiomyopathy	23:45:00	21:30:00	22:27:00	21:30:00	2015	Acute Care/Floor	Acute Care/Floor	admit				85	106	85	96.0476	79	79	51	65.6071	84	84	59	72.5476	76	139	62	84.0324
1443440	1104611	Female	2	81	Caucasian	1	168	79.2	80.92	-142	15469	20191	14.1201	10.7424	Cardiac ICU	1	Alive	0	Alive	1	243	Cardiac arrest (with or without respiratory arrest; for respiratory arrest see Respiratory System)	18:32:00	21:25:00	20:54:00	14:43:00	2014		Emergency Department	admit				66	187	66	116.893	55	112	38	60.9524	60	116	49	78.3691	129	148	73	103.686
1804938	1419101	Male	1	55	Caucasian	1	177.8	111.5	160.5	-497	4725	20296	14.4396	3.28125	Cardiac ICU	1	Alive	0	Alive	1	282	CABG alone, coronary artery bypass grafting	11:17:00	21:50:00	19:34:00	02:19:00	2014		Operating Room	admit				125	180	80	135.249	67	134	54	71.3327	111	129	82	102.614	84	134	74	102.012
1511806	1161854	Female	2	63	Caucasian	1	170	89.9	89.95	-105	2890	8331	5.85833	2.00694	Cardiac ICU	1	Alive	0	Alive	1	243	Rhythm disturbance (ventricular)	19:07:00	15:43:00	20:52:00	21:02:00	2014	Direct Admit	Direct Admit	admit				91	123	91	109.677	56	77	40	57.4839	69	84	21	68.4118	68	95	55	66.1809
1467016	1124288	Female	2	79	Caucasian	1	160	71.6	71.6	-385	3015	3015	2.36111	2.09375	Cardiac ICU	1	Alive	0	Alive	1	243	Angina, unstable (angina interferes w/quality of life or meds are tolerated poorly)	11:00:00	19:40:00	17:25:00	19:40:00	2014	Emergency Department	Emergency Department	stepdown/other				87	187	87	138.513	77	157	37	59.2703	106	166	53	85.2162	77	97	62	73.8035
3336287	2727773	Male	1	81	Caucasian	1	178	90.7	81.5	-638	4531	17468	12.5736	3.14653	Cardiac ICU	1	Alive	0	Alive	1	458	Encephalopathies (excluding hepatic)	04:06:00	17:52:00	14:44:00	18:15:00	2015	Emergency Department	Emergency Department	admit				180	225	19	156.503	123	129	51	72.5548	138	145	73	102.258	82	135	34	67.4022
2598641	2075150	Male	1	55	African American	2	182.9	113.9		-70	1351	3125	2.21875	0.938195	Cardiac ICU	1	Alive	0	Alive	1	365	Infarction, acute myocardial (MI)	17:33:00	22:48:00	18:43:00	17:14:00	2015	Emergency Department	Emergency Department	admit				106	201	106	149.861	93	134	62	95.2093	105	151	76	108.07	54	98	45	62.023
1062491	788441	Male	1	46	Native American	3	172.7	71.8		-123	3178	7288	5.14653	2.20694	Cardiac ICU	1	Alive	0	Alive	1	197	Infarction, acute myocardial (MI)	13:57:00	17:28:00	16:00:00	20:58:00	2014	Emergency Department	Emergency Department	admit				82	116	82	97.3208	73	75	61	69.6415	80	80	52	74.9091	96	137	92	109.169
505834	428000	Male	1	78	Hispanic	3	170.2	71.6		-479	1240	4306	3.32292	0.861111	Cardiac ICU	1	Alive	0	Alive	1	141	Bleeding, lower GI	13:38:00	21:23:00	21:37:00	18:17:00	2014		Floor	admit				95	142	95	119.261	66	83	55	64.1304	81	91	70	77.6087	87	88	68	76.3853
341259	293747	Female	2	70	Caucasian	1	167.6	104.3		-163	4219	4287	3.09028	2.92986	Cardiac ICU	1	Alive	0	Alive	1	122	Embolus, pulmonary	20:25:00	22:35:00	23:08:00	21:27:00	2015	Emergency Department	Emergency Department	admit				89	178	89	111.235	65	86	30	56.0062	76	108	45	68.9401	114	119	76	101.204
3064466	2486809	Female	2	32	Caucasian	1	166	73.9	70.5	-10	68999	69019	47.9368	47.916	Cardiac ICU	1	Alive	0	Alive	1	420	Respiratory - medical, other	21:30:00	19:59:00	21:40:00	19:39:00	2015	Other Hospital	Other Hospital	admit	38.5	40.5	14.05	110	350	57	108.295	58	150	13	60.3063	69	154	26	69.4085	117	151	66	110.843
3344299	2735033	Male	1	57	Caucasian	1	177.8	97.7	93.3	-161	2770	2797	2.05417	1.92361	Cardiac ICU	1	Alive	0	Alive	1	458	Hypertension, uncontrolled (for cerebrovascular accident-see Neurological System)	18:57:00	20:15:00	21:38:00	19:48:00	2014	Emergency Department	Emergency Department	admit				111	216	111	163.073	99	123	56	85.945	139	158	80	116.972	68	87	54	66.4591
2673901	2143518	Male	1	23	Caucasian	1	170.2	59		-410	7877	8018	5.85278	5.47014	Cardiac ICU	1	Alive	0	Alive	1	386	Sepsis, pulmonary	13:00:25	09:28:00	19:50:00	07:07:00	2015	Emergency Department	Emergency Department	admit	37.8	38.6	36.1	72	149	72	116.013	49	93	31	58.0803	61	103	41	70.7061	121	124	56	92.1124
3332118	2724036	Male	1	72	Caucasian	1	167.6	82.5	80.4	-38	2002	4923	3.44514	1.39028	Cardiac ICU	1	Alive	0	Alive	1	458	Cardiomyopathy	06:50:00	17:31:00	07:28:00	16:50:00	2014	Emergency Department	Emergency Department	admit				91	124	91	104.281	57	65	51	57.75	74	86	67	75.3438	94	119	70	91.8922
3329078	2721318	Male	1	53	African American	2	172.7	145.1	88	-225	16356	52429	36.5653	11.3583	Cardiac ICU	1	Alive	0	Alive	1	458	Cardiac arrest (with or without respiratory arrest; for respiratory arrest see Respiratory System)	09:54:00	23:28:00	13:39:00	22:15:00	2015	Emergency Department	Emergency Department	admit	35.5	37.5	34.9	90	263	21	143.655	52	94	46	64.5189	71	131	53	85.3135	44	126	37	95.2283
3332648	2724505	Male	1	68	Caucasian	1	180.3	79.3		-540	1561	7169	5.35347	1.08403	Cardiac ICU	1	Alive	0	Alive	1	458	Rhythm disturbance (atrial, supraventricular)	09:39:00	18:08:00	18:39:00	20:40:00	2015	Floor	Floor	admit				75	140	75	105.552	71	93	55	74.3103	83	107	60	85.3448	82	96	59	73.7305
2157993	1709858	Male	1	47	African American	2	183	115.5	112.3	-6751	3121	37875	30.9903	2.16736	Cardiac ICU	1	Alive	0	Alive	1	318	Sepsis, cutaneous/soft tissue	21:47:00	21:33:00	14:18:00	18:19:00	2014	Floor	Floor	admit				43	138	43	103.496	61	132	23	76.9756	67	135	27	86.7805	94	121	58	81.7231
1519386	1168217	Female	2	64	Caucasian	1	170	50.1		-225	8	6892	4.94236	0.0055556	Cardiac ICU	1	Alive	0	Alive	1	243	Rhythm disturbance (atrial, supraventricular)	01:51:00	00:28:00	05:36:00	05:44:00	2014	Emergency Department	Emergency Department	admit							120.3				65				80.6	87
2859957	2315878	Female	2	57	Caucasian	1	165.1	95.3		-1741	5718	50272	36.1201	3.97083	Cardiac ICU	1	Alive	0	Alive	1	392	GI obstruction, surgery for (including lysis of adhesions)	19:22:06	22:15:00	00:23:00	23:41:00	2015		Operating Room	admit				89	194	89	148.274	72	146	40	72.9609	82	154	51	90.0112	104	143	80	106.702
1665732	1297208	Male	1	76	Caucasian	1	170.1	80.7		-20	5128	5128	3.575	3.56111	Cardiac ICU	1	Alive	0	Alive	1	254	Rhythm disturbance (atrial, supraventricular)	00:15:00	14:03:00	00:35:00	14:03:00	2015	Emergency Department	Emergency Department	admit				82	143	82	108.046	87	113	44	65.6744	95	116	61	85.4651	142	154	45	69.7166
2763829	2226931	Female	2	82	African American	2	157	117.9		-109	2826	5656	4.00347	1.9625	Cardiac ICU	1	Alive	0	Alive	1	396	CHF, congestive heart failure	21:45:00	21:50:00	23:34:00	22:40:00	2014		Emergency Department	admit				87	177	87	129.72	84	97	43	66.94	100	117	54	82.098	98	100	68	87.3559
325244	280582	Female	2	67		3	172.7	82.37		-9063	948	4030	9.09236	0.658333	Cardiac ICU	1	Alive	0	Alive	1	122	Complications of prev. peripheral vasc. surgery,surgery for (i.e.ligation of bleeder, exploration and evacuation of hematoma, debridement, pseudoaneurysms, clots, fistula, etc.)	17:26:00	19:39:00	00:29:00	16:17:00	2014	Recovery Room	Recovery Room	admit				91	164	91	117.625	76	151	47	64.3333	92	154	61	77.125	75	99	72	79.8701
971423	715758	Male	1	65	Caucasian	1	182.88	85.45	83.27	-90	2574	3854	2.73889	1.7875	Cardiac ICU	1	Alive	0	Alive	1	184	Angina, stable (asymp or stable pattern of symptoms w/meds)	23:36:00	17:20:00	01:06:00	20:00:00	2015	Emergency Department	Emergency Department	admit				100	143	100	129.177	65	86	54	73.5316	83	113	72	98.2911	73	95	54	68.8864
2708529	2175592	Male	1	78	Caucasian	1	170.2	122		-331	1923	3056	2.35208	1.33542	Cardiac ICU	1	Alive	0	Alive	1	396	Bleeding, lower GI	16:33:59	01:00:00	22:04:00	06:07:00	2015		Emergency Department	admit				55	217	55	142.357	49	105	31	69.5714	76	131	36	87.5902	69	96	65	74.9472
1672925	1303556	Male	1	61	Caucasian	1	185	112		-100	4049	11376	7.96944	2.81181	Cardiac ICU	1	Alive	0	Alive	1	254	Angina, stable (asymp or stable pattern of symptoms w/meds)	23:39:00	22:55:00	01:19:00	20:48:00	2015	Floor	Floor	admit				99	166	99	134.913	98	101	61	80.9327	127	127	73	103.981	104	129	62	79.4681
487609	413116	Female	2	90	Hispanic	3	152.4	95		-267	1587	3321	2.49167	1.10208	Cardiac ICU	1	Alive	0	Alive	1	141	CVA, cerebrovascular accident/stroke	11:11:00	22:59:00	15:38:00	18:05:00	2014	Emergency Department	Emergency Department	admit				57	156	57	100.292	88	92	37	57.1042	105	105	44	66.8958	127	132	99	114.379
521595	440747	Male	1	83	Hispanic	3	170.2	83.2		-142	2347	6840	4.84861	1.62986	Cardiac ICU	1	Alive	0	Alive	1	141	Infarction, acute myocardial (MI)	03:46:00	00:08:00	06:08:00	21:15:00	2014	Emergency Department	Emergency Department	admit				78	161	78	114.889	65	90	36	59.9556	78	96	47	73.4667	75	94	59	68.8494
1567943	1210162	Male	1	83	Caucasian	1	182.9	104.32	94.1	-197	3185	4658	3.37153	2.21181	Cardiac ICU	1	Alive	0	Alive	1	251	Pneumonia, aspiration	11:25:04	20:20:00	14:42:00	19:47:00	2014	Emergency Department	Emergency Department	admit				74	119	74	95.6562	66	78	32	55.875	85	92	48	70.375	72	141	70	72.8051
2787545	2248902	Female	2	64	Caucasian	1	152.4	72.6		-490	8220	20736	14.7403	5.70833	Cardiac ICU	1	Alive	0	Alive	1	386	Appendectomy	06:07:45	23:53:00	14:17:00	07:17:00	2015		Operating Room	admit				118	172	61	115.877	57	82	40	56.5669	71	95	52	69.707	67	141	37	77.856
1445590	1106375	Female	2	50	Caucasian	1	152	77.7	77.11	-148	1561	2785	2.03681	1.08403	Cardiac ICU	1	Alive	0	Alive	1	243	Infarction, acute myocardial (MI)	17:41:00	18:34:00	20:09:00	22:10:00	2014	Direct Admit	Direct Admit	admit				171	192	144	169.8	97	110	89	101.8	124	124	63	99.5758	97	119	80	94.1282
350580	301389	Male	1	66	African American	2	180.3	88.1		-348	688	8260	5.97778	0.477778	Cardiac ICU	1	Alive	0	Alive	1	122	Sepsis, unknown	23:09:00	22:37:00	04:57:00	16:25:00	2015	Emergency Department	Emergency Department	admit				95	117	95	107.238	60	65	46	55.2381	73	77	60	67.5	111	118	103	110.429
1780553	1397699	Male	1	53	Caucasian	1	180.3	100	100	-4022	1895	5568	6.65972	1.31597	Cardiac ICU	1	Alive	0	Alive	1	282	Endarterectomy, carotid	00:00:00	15:50:00	19:02:00	02:37:00	2014		Operating Room	admit				136	168	76	118.361	74	98	56	70.3494	94	133	80	97.3478	80	112	59	77.4282
454339	386244	Female	2	78	African American	2	157.5	60.3		-136	1374	10170	7.15694	0.954167	Cardiac ICU	1	Alive	0	Alive	1	141	Hypertension, uncontrolled (for cerebrovascular accident-see Neurological System)	18:24:00	22:10:00	20:40:00	19:34:00	2014		Emergency Department	admit				62	181	62	146.571	59	156	13	72.0857	90	163	24	89.6857	87	97	83	90.0333
1057866	784290	Male	1	72	Other/Unknown	3	165.1	74.1		0	2643	8907	6.18542	1.83542	Cardiac ICU	1	Alive	0	Alive	1	197	MI admitted > 24 hrs after onset of ischemia	19:18:00	23:45:00	19:18:00	15:21:00	2014	Direct Admit	Direct Admit	admit				86	144	86	116.203	56	88	39	63.8261	68	100	51	76.3194	52	74	44	52.625
3338343	2729659	Female	2	35	Caucasian	1	157.5	106.2	106.8	-1504	6947	21328	15.8556	4.82431	Cardiac ICU	1	Alive	0	Alive	1	458	Coma/change in level of consciousness (for hepatic see GI, for diabetic see Endocrine, if related to cardiac arrest, see CV)	00:58:00	21:30:00	02:02:00	21:49:00	2014		Step-Down Unit (SDU)	admit				87	128	87	102.743	77	81	50	61.0396	91	94	62	76.5842	85	110	75	86.7066
1605543	1244484	Male	1	79	African American	2	183	109	104	-702	1771	15730	11.4111	1.22986	Cardiac ICU	1	Alive	0	Alive	1	259	Rhythm disturbance (ventricular)	09:51:00	19:43:00	21:33:00	03:04:00	2014	Floor	Floor	admit				95	138	89	109.65	58	80	51	59.7547	65	86	61	69.1132	96	100	69	81.7933
2762373	2225584	Male	1	50	Caucasian	1	188	132.3		-4	2507	4101	2.85069	1.74097	Cardiac ICU	1	Alive	0	Alive	1	392	Coma/change in level of consciousness (for hepatic see GI, for diabetic see Endocrine, if related to cardiac arrest, see CV)	03:24:00	23:49:00	03:28:00	21:15:00	2015		Other Hospital	admit				89	127	89	107.419	69	93	42	73.6774	77	98	56	81	86	113	80	88.802
3129437	2544001	Male	1	87	Caucasian	1	160	76.9		-60	1955	3356	2.37222	1.35764	Cardiac ICU	1	Alive	0	Alive	1	420	Bleeding, lower GI	10:27:00	19:23:00	11:27:00	20:02:00	2015	Emergency Department	Emergency Department	admit				75	179	75	137.567	103	122	58	82.7015	117	127	62	95.7463	63	129	42	65.3606
3351026	2741106	Female	2	75	African American	2	165.1	73.7	69.8	-29	3419	20117	13.9903	2.37431	Cardiac ICU	1	Alive	0	Alive	1	458	Arrest, respiratory (without cardiac arrest)	17:15:00	17:01:00	17:44:00	02:43:00	2014	Emergency Department	Emergency Department	admit				92	247	92	128.153	54	125	53	71	67	158	67	93.2881	69	139	69	84.1454
1589740	1230417	Male	1	50	Caucasian	1	177.8	65.77	64.6	-271	5149	6515	4.7125	3.57569	Cardiac ICU	1	Alive	0	Alive	1	251	Pancreatitis	22:49:00	15:55:00	03:20:00	17:09:00	2014	Emergency Department	Emergency Department	admit				55	204	55	146.016	127	131	32	90.1587	147	153	44	113.444	90	108	56	77.2443
1756343	1376529	Male	1	77	Caucasian	1	182.8	91.9	91.2	-1094	9140	15872	11.7819	6.34722	Cardiac ICU	1	Alive	0	Alive	1	282	Angina, unstable (angina interferes w/quality of life or meds are tolerated poorly)	23:40:00	18:26:00	17:54:00	02:14:00	2014		Floor	admit				131	163	79	118.838	61	83	40	59.3442	83	108	54	80.4512	63	122	0	75.7747
3331215	2723223	Female	2	78	Caucasian	1	167.6	148	140.7	0	5991	13091	9.09097	4.16042	Cardiac ICU	1	Alive	0	Alive	1	458	Hemorrhage (for gastrointestinal bleeding GI-see GI system) (for trauma see Trauma)	16:14:00	18:25:00	16:14:00	20:05:00	2015	Direct Admit	Other Hospital	admit				92	177	92	131.706	63	89	47	62.2745	73	107	64	86.3333	120	165	94	116.342
473637	401763	Male	1	45	Hispanic	3	188	80.7	54.3	-6451	1400	3938	7.21458	0.972222	Cardiac ICU	1	Alive	0	Alive	2	141	Infarction, acute myocardial (MI)	14:50:00	19:59:00	02:21:00	01:41:00	2015	Operating Room	ICU to SDU	readmit				72	137	72	113.56	57	78	51	62.4	72	89	55	73.88	91	101	72	86.4721
3330123	2722254	Female	2	81	Other/Unknown	3	160	64.7	62.5	-65	3942	11053	7.72083	2.7375	Cardiac ICU	1	Alive	0	Alive	1	458	CHF, congestive heart failure	03:37:00	20:55:00	04:42:00	22:24:00	2014	Emergency Department	Emergency Department	admit				95	200	95	143.5	67	107	55	69.65	97	122	72	96	94	108	71	86.1618
1715598	1340918	Male	1	60	Caucasian	1	178	90	85.42	-173	3255	10393	7.3375	2.26042	Cardiac ICU	1	Alive	0	Alive	1	259	Arrest, respiratory (without cardiac arrest)	15:42:00	23:48:00	18:35:00	00:50:00	2014	Emergency Department	Emergency Department	admit				70	130	70	95.5455	59	106	44	68.197	63	112	53	74.4242	75	152	64	82.9601
3332109	2724027	Male	1	56	Caucasian	1	170.1	63	63.6	-144	3516	7300	5.16944	2.44167	Cardiac ICU	1	Alive	0	Alive	1	458	Infarction, acute myocardial (MI)	15:06:00	19:10:00	17:30:00	04:06:00	2015	Emergency Department	Emergency Department	admit				81	138	81	111.5	54	99	54	79.3509	63	111	63	90.9561	95	109	71	92.7442
3111451	2528176	Female	2	90	Other/Unknown	3	142.4	54	67.2	-311	4740	8665	6.23333	3.29167	Cardiac ICU	1	Alive	0	Alive	1	420	Hypovolemia (including dehydration, Do not include shock states)	16:17:00	21:53:00	21:28:00	04:28:00	2015	Emergency Department	Emergency Department	admit				65	168	65	114.205	49	140	25	51.9649	60	146	39	66.1345	81	91	61	73.197
442458	376514	Male	1	90	Caucasian	1	182.9	61.2		-135	1201	22888	15.9882	0.834028	Cardiac ICU	1	Alive	0	Alive	1	141	Pneumonia, bacterial	19:24:00	19:07:00	21:39:00	17:40:00	2015	Emergency Department	Emergency Department	admit				92	140	92	113.905	59	87	50	65.8095	69	96	62	77.4762	90	124	81	98.7071
3036259	2462060	Male	1	82	Caucasian	1	177.8	77.9	77	0	3667	10784	7.48889	2.54653	Cardiac ICU	1	Alive	0	Alive	1	420	Sepsis, GI	09:25:00	21:09:00	09:25:00	22:32:00	2015	Direct Admit	Direct Admit	admit				109	185	109	144.581	61	151	44	72.8837	81	155	61	90.2326	110	121	68	95.8717
3345585	2736193	Female	2	67	Asian	3	165.1	55.3	58.3	-335	1995	15039	10.6764	1.38542	Cardiac ICU	1	Alive	0	Alive	1	458	Sepsis, GI	05:15:00	21:29:00	10:50:00	20:05:00	2015	Emergency Department	Emergency Department	admit				67	123	67	91.9783	44	76	37	55.9783	59	93	47	68.587	113	178	86	113.176
3330770	2722820	Female	2	65	African American	2	177.8	112	108.4	-324	1125	5287	3.89653	0.78125	Cardiac ICU	1	Alive	0	Alive	1	458	CHF, congestive heart failure	21:14:00	18:45:00	02:38:00	21:23:00	2015	Emergency Department	Emergency Department	admit				105	185	105	128.957	91	111	58	81.5652	109	139	82	100.13	81	103	75	80.6791
1662013	1293960	Male	1	62	Caucasian	1	187.9	107.4		-7	2356	3950	2.74792	1.63611	Cardiac ICU	1	Alive	0	Alive	1	254	Angina, unstable (angina interferes w/quality of life or meds are tolerated poorly)	05:18:00	23:15:00	05:25:00	20:41:00	2015	Other Hospital	Other Hospital	admit				95	157	95	130.967	71	102	50	81.2295	102	119	76	100.607	90	100	59	81.7246
979374	722122	Male	1	90	Caucasian	1	170.2	81.64	82.6	-8315	1135	1135	6.5625	0.788194	Cardiac ICU	1	Alive	0	Alive	2	181	Aneurysm, abdominal aortic	04:40:00	18:10:00	23:15:00	18:10:00	2015	Emergency Department	Recovery Room	readmit				140	146	72	115.19	61	80	40	53.0667	94	94	56	77.2778	92	106	92	98.5048
970602	715091	Male	1	71	Caucasian	1	180.3	96.4	94.23	-411	1413	2670	2.13958	0.98125	Cardiac ICU	1	Alive	0	Alive	1	184	Infarction, acute myocardial (MI)	16:58:00	20:19:00	23:49:00	23:22:00	2015	Direct Admit	Direct Admit	admit				120	140	120	131.85	72	105	66	75.85	97	113	85	95.65	71	101	68	83.9173
2613225	2088676	Female	2	37	Caucasian	1	167.6	71.5		-141	4184	9750	6.86875	2.90556	Cardiac ICU	1	Alive	0	Alive	1	365	Cardiomyopathy	21:36:00	18:27:00	23:57:00	21:41:00	2015	Operating Room	Direct Admit	admit				73	135	73	92.0149	66	86	44	64.791	72	92	51	70.9254	71	88	65	70.3415
2848597	2305397	Female	2	68	Caucasian	1	157.5	68		-247	1727	3798	2.80903	1.19931	Cardiac ICU	1	Alive	0	Alive	1	392	Angina, unstable (angina interferes w/quality of life or meds are tolerated poorly)	03:15:51	22:40:00	07:22:00	12:09:00	2014		Emergency Department	admit				92	148	92	119.688	84	94	52	75.1875	97	104	63	85.8125	91	116	77	94.0723
377000	323107	Male	1	65	Caucasian	1	172.7	111.3		-789	1408	3070	2.67986	0.977778	Cardiac ICU	1	Alive	0	Alive	1	122	Infarction, acute myocardial (MI)	04:24:00	20:43:00	17:33:00	17:01:00	2014			admit				145	188	140	164.3	68	89	66	77.15	89	115	22	89.15	50	75	42	55.2235
2885063	2339171	Male	1	80	Caucasian	1	175.3	86.2		-253	4318	16013	11.2958	2.99861	Cardiac ICU	1	Alive	0	Alive	1	392	CVA, cerebrovascular accident/stroke	16:43:18	23:49:00	20:56:00	20:54:00	2015	Emergency Department	Emergency Department	admit				124	220	124	163.184	86	170	51	86.2059	105	176	62	104.198	84	127	59	82.8996
2883809	2337999	Male	1	62	Caucasian	1	183	91.9		-511	1734	3070	2.48681	1.20417	Cardiac ICU	1	Alive	0	Alive	1	396	Orthopedic surgery, other	12:14:00	23:55:00	20:45:00	01:39:00	2014		Recovery Room	admit				188	220	73	115.884	112	119	36	64.3027	80	98	74	81.8125	148	152	86	97.8055
1522898	1171145	Male	1	53	Caucasian	1	175	112.6	111.4	-503	17053	41533	29.1917	11.8424	Cardiac ICU	1	Alive	0	Alive	1	243	Cardiac arrest (with or without respiratory arrest; for respiratory arrest see Respiratory System)	18:06:00	22:42:00	02:29:00	22:42:00	2014	Emergency Department	Emergency Department	admit	35.1	38.2	20.05	129	165	86	124.874	78	101	45	67.679	95	105	47	80.708	94	120	76	93.003
494342	418635	Female	2	83	Hispanic	3	154.94	82		-256	1514	10368	7.37778	1.05139	Cardiac ICU	1	Alive	0	Alive	1	141	Arrest, respiratory (without cardiac arrest)	13:50:00	22:54:00	18:06:00	19:20:00	2015	Emergency Department	Emergency Department	admit				88	138	88	109.962	62	64	30	47.4615	77	79	46	62.1154	85	97	67	80.975
3085731	2505636	Male	1	61	Caucasian	1	175.3	98.4	98.7	-173	545	12427	8.75	0.378472	Cardiac ICU	1	Alive	0	Alive	1	420	Angina, unstable (angina interferes w/quality of life or meds are tolerated poorly)	02:19:00	20:19:00	05:12:00	14:17:00	2015	Emergency Department	Emergency Department	admit				114	174	114	143.467	90	122	72	85.4667	110	128	88	99.5333	66	66	44	51.1091
408682	349085	Male	1	64	Caucasian	1	177.8	86.2		-209	9371	36422	25.4382	6.50764	Cardiac ICU	1	Alive	0	Alive	1	122	Arrest, respiratory (without cardiac arrest)	10:11:00	20:42:00	13:40:00	01:51:00	2014	Emergency Department	Emergency Department	admit	35.778	37.278	29.444	83	182	83	142.713	66	112	45	70.5701	84	120	55	87.7222	80	110	63	80.9267
3100075	2518240	Male	1	65	Caucasian	1	177.8	60.1	65.1	-266	2335	11031	7.84514	1.62153	Cardiac ICU	1	Alive	0	Alive	1	420	Renal failure, acute	00:43:00	21:00:00	05:09:00	20:04:00	2014	Emergency Department	Emergency Department	admit				70	150	70	130.273	72	110	24	80.1818	83	117	34	91.3864	95	114	86	99.1753
1539311	1184900	Male	1	83	Caucasian	1	190	78.2	70.8	-701	7553	13689	9.99306	5.24514	Cardiac ICU	1	Alive	0	Alive	1	243	Arrest, respiratory (without cardiac arrest)	22:38:00	22:28:00	10:19:00	16:12:00	2015	Emergency Department	Emergency Department	admit				34	166	34	103.512	28	142	14	59.9291	36	148	20	72.0448	168	174	73	102.604
3343719	2734515	Male	1	69	Caucasian	1	188	81.6	85.5	-186	2431	8320	5.90694	1.68819	Cardiac ICU	1	Alive	0	Alive	1	458	Cardiac arrest (with or without respiratory arrest; for respiratory arrest see Respiratory System)	23:54:00	21:40:00	03:00:00	19:31:00	2014	Emergency Department	Emergency Department	admit				74	123	74	97.807	61	79	50	64.3684	71	96	58	76.4912	103	104	60	78.9275
967856	712896	Male	1	58	Hispanic	3	180.3	105.8	106.1	-9556	20937	75169	58.8368	14.5396	Cardiac ICU	1	Alive	0	Alive	1	181	Sepsis, pulmonary	23:21:00	19:26:00	14:37:00	03:34:00	2015	Other Hospital	Other Hospital	admit				93	207	93	149.149	68	135	57	84.1854	103	175	69	108.688	92	122	64	89.2948
3051601	2475535	Female	2	55	Caucasian	1	163	54.4	59.7	-170	2085	5224	3.74583	1.44792	Cardiac ICU	1	Alive	0	Alive	1	420	GI medical, other	04:42:00	22:36:00	07:32:00	18:17:00	2015	Emergency Department	Emergency Department	admit				56	111	56	87.8431	81	94	35	57.4118	88	98	41	64.3529	78	92	64	76.632
972014	716244	Male	1	69	Caucasian	1	175.3	84.8	88.1	-69	973	3681	2.60417	0.675694	Cardiac ICU	1	Alive	0	Alive	1	184	Infarction, acute myocardial (MI)	03:55:00	18:25:00	05:04:00	21:17:00	2015		Emergency Department	admit				101	152	101	128.381	84	96	63	74.1429	101	101	78	91	83	89	65	77.432
3351439	2741478	Male	1	25	Caucasian	1	185.4	93	81	-689	5629	29815	21.1833	3.90903	Cardiac ICU	1	Alive	0	Alive	1	458	Sepsis, GI	15:30:00	19:54:00	02:59:00	00:48:00	2015	Emergency Department	Emergency Department	admit				80	136	80	110.086	58	78	39	56.2109	84	100	55	77.4766	142	143	124	131.313
2645112	2118074	Male	1	64	Caucasian	1	177.8	65.3		-30	4142	6982	4.86944	2.87639	Cardiac ICU	1	Alive	0	Alive	1	365	Cardiomyopathy	01:10:00	22:02:00	01:40:00	22:42:00	2015	Direct Admit	Direct Admit	admit				19	20	18	60	77	86	46	64.891	90	90	54	71.8846	106	158	64	83.233
1776220	1393888	Female	2	90	Caucasian	1	170.2	139.2		-62	785	4981	3.50208	0.545139	Cardiac ICU	1	Alive	0	Alive	1	282	CHF, congestive heart failure	09:12:00	21:15:00	10:14:00	23:19:00	2015		Direct Admit	admit				111	134	111	121.667	69	79	69	74	85	97	85	91.6667	83	93	80	84.8058
3343929	2734707	Female	2	85	Caucasian	1	162.6	56.1	57.1	-539	956	7976	5.91319	0.663889	Cardiac ICU	1	Alive	0	Alive	1	458	Trauma medical, other	20:38:00	18:33:00	05:37:00	21:33:00	2015	Emergency Department	Emergency Department	admit				82	150	82	113.381	61	67	46	54.7143	88	97	61	78.0952	67	85	57	64.0428
2392493	1897900	Male	1	70	Caucasian	1	177.8	78.6	78.61	-3954	1299	7209	7.75208	0.902083	Cardiac ICU	1	Alive	0	Alive	1	336	CABG alone, coronary artery bypass grafting	04:52:00	22:55:00	22:46:00	20:25:00	2015	Operating Room	Operating Room	admit	35.85	37.5	24.9	113	135	86	106.173	58	74	49	59.8465	82	98	72	83.1905	73	97	69	79.623
411957	351756	Female	2	64	African American	2	170.2	77.11		-260	6053	6301	4.55625	4.20347	Cardiac ICU	1	Alive	0	Alive	1	122	Cardiac arrest (with or without respiratory arrest; for respiratory arrest see Respiratory System)	11:07:00	00:28:00	15:27:00	20:20:00	2014	Emergency Department	Emergency Department	admit	37.167	38.278	35.389	77	269	77	141.797	80	244	17	82.1094	95	247	27	107.11	111	127	77	97.7776
2887606	2341521	Male	1	73	Caucasian	1	177.8	164.7		-245	1576	12748	9.02292	1.09444	Cardiac ICU	1	Alive	0	Alive	1	386	Sepsis, pulmonary	18:43:24	19:16:00	22:48:00	01:04:00	2014	Emergency Department	Emergency Department	admit				41	202	41	113.904	92	190	30	76.2169	104	193	33	84.5476	106	148	90	101.781
3085552	2505479	Female	2	42	Caucasian	1	160	83.5	83.5	-194	2283	6824	4.87361	1.58542	Cardiac ICU	1	Alive	0	Alive	1	420	Encephalopathy, hepatic	22:15:00	19:13:00	01:29:00	15:32:00	2014	Emergency Department	Emergency Department	admit				89	122	89	102.895	55	83	44	55.2895	66	87	55	66	67	92	34	69.5456
339215	292105	Male	1	58	Caucasian	1	182.9	98.43		0	2970	9925	6.89236	2.0625	Cardiac ICU	1	Alive	0	Alive	1	122	Cardiovascular medical, other	22:09:00	19:34:00	22:09:00	23:39:00	2015	Direct Admit	Direct Admit	admit				81	136	81	113.927	76	103	27	82.3775	85	140	50	91.5028	93	121	77	99.4498
2705798	2173036	Female	2	49	Caucasian	1	160	55		-485	397	21849	15.5097	0.275695	Cardiac ICU	1	Alive	0	Alive	1	386	Sepsis, other	13:31:38	01:45:00	21:36:00	04:13:00	2014		Emergency Department	admit	36.4	37.1	36.3	77	117	77	100.136	42	56	27	47.0455	51	68	46	58.9091	112	124	106	113.603
2781384	2243201	Male	1	43	Caucasian	1	175	117		-2434	3601	3601	4.19097	2.50069	Cardiac ICU	1	Alive	0	Alive	1	396	Rhythm disturbance (atrial, supraventricular)	20:45:00	01:20:00	13:19:00	01:20:00	2014		Floor	admit				52	152	52	114.042	77	110	23	69.625	88	114	34	79.8219	96	110	66	79.8336
2639162	2112616	Female	2	67	African American	2	160	57.6		-2	2304	9659	6.70903	1.6	Cardiac ICU	1	Alive	0	Alive	1	365	Infarction, acute myocardial (MI)	07:04:00	00:05:00	07:06:00	21:30:00	2015	Emergency Department	Emergency Department	admit				53	133	53	91.4906	93	99	32	62.4151	99	107	38	68.8962	93	98	60	73.806
2687900	2156471	Male	1	51	Caucasian	1	178	88.7		-55	3049	4220	2.96875	2.11736	Cardiac ICU	1	Alive	0	Alive	1	396	Rhythm disturbance (conduction defect)	19:15:00	18:30:00	20:10:00	22:59:00	2014		Emergency Department	admit				106	156	106	122.867	78	110	50	70.9333	89	137	65	84.1957	144	146	70	94.8606
1688514	1317238	Female	2	71	Caucasian	1	162.5	69.1		-465	6596	13598	9.76597	4.58056	Cardiac ICU	1	Alive	0	Alive	1	254	Angina, stable (asymp or stable pattern of symptoms w/meds)	22:12:00	16:35:00	05:57:00	19:53:00	2015		Acute Care/Floor	admit				107	167	107	139.961	66	86	42	62.8516	96	122	65	99.1328	60	80	46	56.4466
2600723	2077075	Male	1	58	Other/Unknown	3	172.7	108.8		-75	4336	5427	3.82083	3.01111	Cardiac ICU	1	Alive	0	Alive	1	365	Infarction, acute myocardial (MI)	02:53:00	22:35:00	04:08:00	04:24:00	2015	Emergency Department	Emergency Department	admit				94	129	94	118.191	81	96	50	76.8571	95	114	72	94.098	99	104	51	69.5772
961005	707381	Male	1	57	Caucasian	1	175.26	100	99.4	-40	4062	4062	2.84861	2.82083	Cardiac ICU	1	Alive	0	Alive	1	181	Angina, unstable (angina interferes w/quality of life or meds are tolerated poorly)	19:18:00	15:40:00	19:58:00	15:40:00	2015	Emergency Department	Emergency Department	admit				74	136	74	102.219	60	90	35	58	75	111	48	73.6042	69	140	62	70.7362
2576045	2054404	Male	1	40	Caucasian	1	165.1	88.3		-334	2149	13016	9.27083	1.49236	Cardiac ICU	1	Alive	0	Alive	1	365	Cardiomyopathy	12:37:00	19:07:00	18:11:00	06:00:00	2015	Acute Care/Floor	Acute Care/Floor	admit				76	123	76	108.778	78	88	51	70.4167	85	92	57	78.8889	113	126	102	114.49
1690889	1319314	Male	1	57	Caucasian	1	163	60.8	62.2	-68443	4417	25632	65.3299	3.06736	Cardiac ICU	1	Alive	0	Alive	1	259	Sepsis, cutaneous/soft tissue	17:57:00	01:52:00	06:40:00	08:17:00	2015	Acute Care/Floor	Acute Care/Floor	admit				118	186	66	127.333	42	76	36	49.5168	59	93	54	69.9468	115	123	53	85.0162
3330148	2722276	Female	2	77	African American	2	165.1	66.5	57.3	-14603	29982	61416	52.791	20.8208	Cardiac ICU	1	Alive	0	Alive	2	458	Sepsis, GI	00:47:00	19:46:00	04:10:00	23:52:00	2015	Floor	Floor	readmit				56	222	-11	140.257	46	103	30	60.4408	66	126	38	85.0408	99	158	66	90.688
1840288	1450050	Male	1	63	Caucasian	1	177.8	81.1	86.1	-1463	4175	4226	3.95069	2.89931	Cardiac ICU	1	Alive	0	Alive	1	282	Graft, aorto-femoral bypass	20:36:00	19:25:00	20:59:00	18:34:00	2014		Operating Room	admit				80	188	80	133.69	98	116	51	68.1548	135	135	61	93.6548	100	146	69	95.2516
484261	410344	Male	1	64	Caucasian	1	182.9	83		-67	2200	31075	21.6264	1.52778	Cardiac ICU	1	Alive	0	Alive	1	141	Pancreatitis	08:56:00	23:58:00	10:03:00	22:43:00	2014	Emergency Department	Emergency Department	admit				71	142	71	107.109	77	89	39	59.6304	89	97	47	70.413	113	142	51	93.7559
1059208	785480	Male	1	67	Caucasian	1	147.3	72		-150	3897	3897	2.81042	2.70625	Cardiac ICU	1	Alive	0	Alive	1	197	Infarction, acute myocardial (MI)	03:36:00	23:03:00	06:06:00	23:03:00	2014	Emergency Department	Emergency Department	admit				104	131	104	115.808	83	86	54	73.8461	93	97	66	83.2593	82	82	57	65.7779
1822966	1434892	Female	2	46	Caucasian	1	154.9	90		-2882	2739	2844	3.97639	1.90208	Cardiac ICU	1	Alive	0	Alive	1	282	Thrombosis, vascular (deep vein)	19:24:00	18:50:00	19:26:00	17:05:00	2014		Floor	admit				90	120	90	105.25	60	78	50	59.0893	80	89	67	77.0536	71	125	48	76.3974
1520808	1169399	Male	1	64	Native American	3	180	84.3	83.46	-141	1209	2763	2.01667	0.839583	Cardiac ICU	1	Alive	0	Alive	1	243	Infarction, acute myocardial (MI)	17:03:00	17:27:00	19:24:00	15:33:00	2015	Emergency Department	Emergency Department	admit				91	132	91	105.8	71	91	56	68.72	84	104	66	79.36	53	73	43	52.25
3351710	2741717	Male	1	54	African American	2	180.3	77.2	78.9	0	5799	14807	10.2826	4.02708	Cardiac ICU	1	Alive	0	Alive	1	458	Aneurysm/pseudoaneurysm, other	18:49:00	01:36:00	18:49:00	19:28:00	2014	Emergency Department	Emergency Department	admit				94	150	94	119.248	85	90	55	67.1709	106	110	71	86.9744	61	107	51	71.1217
3050908	2474937	Male	1	80	Caucasian	1	180.3	105.9	104.4	-1	6156	6156	4.27569	4.275	Cardiac ICU	1	Alive	0	Alive	1	420	Bleeding, lower GI	13:25:00	20:02:00	13:26:00	20:02:00	2015	Emergency Department	Emergency Department	admit				97	192	97	144.628	77	126	43	85.459	92	139	55	97.8962	119	162	80	102.94
1743990	1365726	Male	1	76	Caucasian	1	182.9	114.8	121.5	-580	6064	10116	7.42778	4.21111	Cardiac ICU	1	Alive	0	Alive	1	282	CABG with aortic valve replacement	11:09:00	21:25:00	20:49:00	01:53:00	2014		Operating Room	admit				195	195	82	113.405	116	116	53	70.8713	152	152	70	94.1485	121	131	66	87.5743
392055	335458	Male	1	80	Caucasian	1	185	96.3		-1406	1517	4275	3.94514	1.05347	Cardiac ICU	1	Alive	0	Alive	1	122	Complications of prev. peripheral vasc. surgery,surgery for (i.e.ligation of bleeder, exploration and evacuation of hematoma, debridement, pseudoaneurysms, clots, fistula, etc.)	16:15:00	14:56:00	15:41:00	16:58:00	2014	Floor	Floor	admit				143	163	109	133.549	70	95	29	56.1936	90	100	43	76.3535	83	126	50	74.1175
335618	289163	Female	2	36	Caucasian	1	170	148.7		-1619	2836	4090	3.96458	1.96944	Cardiac ICU	1	Alive	0	Alive	1	122	Thrombosis, vascular (deep vein)	21:58:00	21:07:00	00:57:00	00:13:00	2014	Floor	Floor	admit				98	161	98	130.616	91	94	56	74.1515	106	107	64	86.36	108	115	82	96.6517
2787367	2248742	Male	1	84	Caucasian	1	188	95.3		-9974	6018	7189	11.9187	4.17917	Cardiac ICU	1	Alive	0	Alive	1	392	CHF, congestive heart failure	01:58:17	00:01:00	00:12:00	04:30:00	2014	Floor	Floor	admit				83	114	83	95.1677	59	73	45	59.1161	70	79	55	67.4	85	99	78	88.4508
2673191	2142868	Female	2	19	Caucasian	1	120.1	55.8		-14	9797	14240	9.89861	6.80347	Cardiac ICU	1	Alive	0	Alive	1	392	Sepsis, renal/UTI (including bladder)	03:45:00	01:19:00	03:59:00	23:16:00	2015		Direct Admit	admit				84	166	84	111.273	42	119	38	64.4145	55	128	52	74.9309	143	143	69	104.749
1773065	1391132	Male	1	45	African American	2	180.3	90.7	97.5	-490	2985	4325	3.34375	2.07292	Cardiac ICU	1	Alive	0	Alive	1	282	Infarction, acute myocardial (MI)	11:50:00	20:05:00	20:00:00	21:45:00	2015		Floor	admit				102	196	102	149.257	93	117	54	77.8624	133	142	74	105.771	54	102	51	64.2218
3352986	2742865	Female	2	19	Caucasian	1	152.4	52	41.4	-2319	52388	54825	39.6833	36.3806	Cardiac ICU	1	Alive	0	Alive	1	458	Guillain-Barre syndrome	02:21:00	18:45:00	17:00:00	02:08:00	2014	Step-Down Unit (SDU)	Step-Down Unit (SDU)	admit	37.3	37.3	37.1	59	176	59	118.205	80	110	28	62.7741	98	135	38	84.1338	100	170	57	113.739
2697811	2165641	Male	1	74	Caucasian	1	188	81.6		-155	7237	17804	12.4715	5.02569	Cardiac ICU	1	Alive	0	Alive	1	392	Bleeding, upper GI	15:11:42	02:30:00	17:46:00	18:23:00	2014		Emergency Department	admit				85	154	85	123.418	68	116	34	67.9725	81	122	44	80.9396	78	92	53	66.0949
3347512	2737970	Male	1	40	Caucasian	1	160	59.1	58.4	-62	1661	24897	17.3326	1.15347	Cardiac ICU	1	Alive	0	Alive	1	458	Infarction, acute myocardial (MI)	14:45:00	22:44:00	15:47:00	19:28:00	2014	Emergency Department	Emergency Department	admit				94	182	94	122.469	90	97	55	72.6875	105	125	70	92.25	61	88	45	54.435
2758157	2221683	Male	1	70	Caucasian	1	177.8	72.5		-246	1737	4049	2.98264	1.20625	Cardiac ICU	1	Alive	0	Alive	1	396	Emphysema/bronchitis	00:45:47	00:20:00	04:51:00	09:48:00	2015		Emergency Department	admit				102	159	102	130.833	101	133	40	70.0667	104	140	61	85.15	89	95	49	66.8
3344173	2734923	Female	2	79	Caucasian	1	175.3	83.8	83.8	0	6028	99188	68.8805	4.18611	Cardiac ICU	1	Alive	0	Alive	1	458	Infarction, acute myocardial (MI)	20:43:00	17:51:00	20:43:00	01:11:00	2014		Direct Admit	admit				82	125	82	107.198	60	75	47	56.8678	75	89	61	76.9669	128	142	73	98.9414
3100140	2518294	Male	1	42	Caucasian	1	175.3	67.1	67.1	-153	760	4987	3.56944	0.527778	Cardiac ICU	1	Alive	0	Alive	1	420	Drug withdrawal	06:10:00	19:50:00	08:43:00	21:23:00	2015	Emergency Department	Emergency Department	admit				100	155	100	133.21	90	114	70	86.421	102	123	82	95.8947	78	102	58	73.3726
1501253	1153023	Female	2	60	Caucasian	1	160	51.5	51.5	-306	2362	5139	3.78125	1.64028	Cardiac ICU	1	Alive	0	Alive	1	243	Infarction, acute myocardial (MI)	22:59:00	17:44:00	04:05:00	19:27:00	2014		Emergency Department	admit				109	116	96	107.786	58	89	44	58.1077	68	96	56	70.1539	64	85	62	69.6352
525869	444231	Male	1	85	Hispanic	3	167.6	75.2		-218	5519	10356	7.34306	3.83264	Cardiac ICU	1	Alive	0	Alive	1	141	Infarction, acute myocardial (MI)	19:45:00	03:59:00	23:23:00	19:22:00	2015	Emergency Department	Emergency Department	admit				59	153	59	106.775	68	107	38	56.5946	83	111	43	68.5856	75	92	49	61.7024
315982	273001	Male	1	59	Caucasian	1	172.7	70.03		-245	1365	5327	3.86944	0.947917	Cardiac ICU	1	Alive	0	Alive	1	122	Chest pain, epigastric	20:44:00	17:36:00	00:49:00	23:34:00	2014	Emergency Department	Emergency Department	admit				87	136	87	109.83	65	81	36	60.4894	81	92	49	72.3878	63	74	60	62.0633
3340765	2731831	Male	1	60	Caucasian	1	185.4	90.7	84.59	-115	5688	10141	7.12222	3.95	Cardiac ICU	1	Alive	0	Alive	1	458	Cardiac arrest (with or without respiratory arrest; for respiratory arrest see Respiratory System)	18:08:00	21:04:00	20:03:00	18:51:00	2015	Emergency Department	Emergency Department	admit				79	171	79	115.71	122	122	51	70.5062	141	141	60	87.7469	123	157	71	88.5681
2581717	2059595	Female	2	40	Caucasian	1	172.7	85.8		-255	1467	4270	3.14236	1.01875	Cardiac ICU	1	Alive	0	Alive	1	365	Cardiomyopathy	17:55:00	21:20:00	22:10:00	22:37:00	2015	Acute Care/Floor	Direct Admit	admit				84	131	84	100.862	72	86	42	61.2414	82	95	54	70.4828	84	90	64	73.2256
2901483	2354397	Male	1	65	Caucasian	1	177.8	83.2		-703	994	3433	2.87222	0.690278	Cardiac ICU	1	Alive	0	Alive	1	396	Fusion-spinal/Harrington rods	18:59:14	15:55:00	06:42:00	23:16:00	2015	Floor	Operating Room	admit				99	148	99	129	68	100	56	75.6364	85	108	66	88.4545	119	126	72	87.2938
968345	713295	Male	1	80	Caucasian	1	167.6	69.2	68.4	0	1947	3586	2.49028	1.35208	Cardiac ICU	1	Alive	0	Alive	1	184	Infarction, acute myocardial (MI)	09:50:00	21:36:00	09:50:00	18:17:00	2015	Emergency Department	Emergency Department	admit				74	131	74	112.417	77	105	44	74.0167	93	113	56	89	74	105	55	68.2129
1509487	1159933	Male	1	51	Caucasian	1	178	101.2	97.48	-494	6012	10080	7.34306	4.175	Cardiac ICU	1	Alive	0	Alive	1	243	Angina, unstable (angina interferes w/quality of life or meds are tolerated poorly)	11:07:00	19:21:00	19:21:00	23:33:00	2015	Emergency Department	Emergency Department	stepdown/other				103	174	103	148.524	95	118	50	86.4921	111	130	70	107.191	79	98	58	75.2155
2627032	2101438	Female	2	77	Caucasian	1	160	80.1		-51	2720	11257	7.85278	1.88889	Cardiac ICU	1	Alive	0	Alive	1	365	Cardiomyopathy	21:49:00	18:17:00	22:40:00	20:00:00	2015	Other Hospital	Other Hospital	admit				47	137	47	96.3	49	107	21	58.22	58	110	26	67.18	78	90	64	78.3834
433583	369319	Male	1	90	Caucasian	1	172.7	79.3	79.6	-166	3574	4957	3.55764	2.48194	Cardiac ICU	1	Alive	0	Alive	1	141	Infarction, acute myocardial (MI)	08:08:00	21:31:00	10:54:00	22:28:00	2014	Emergency Department	Emergency Department	admit				65	154	65	124.712	56	102	30	52.9242	78	112	39	69.9394	78	131	55	67.4446
2644158	2117197	Male	1	55	Caucasian	1	190	113		-32	1635	4441	3.10625	1.13542	Cardiac ICU	1	Alive	0	Alive	1	365	Cardiomyopathy	19:27:00	22:00:00	19:59:00	23:14:00	2014	Floor	Floor	admit				90	127	90	108	65	111	40	70.3431	73	115	58	78.6078	80	106	80	80.9775
485189	411102	Male	1	57	Hispanic	3	182.9	149.2		-12358	1272	2418	10.2611	0.883333	Cardiac ICU	1	Alive	0	Alive	1	141	Sepsis, other	17:16:00	23:32:00	07:14:00	04:26:00	2015	Floor	Floor	admit				43	143	43	89.8293	30	123	13	33.439	48	127	21	46.2169	82	106	78	90.3893
979093	721907	Female	2	28	Caucasian	1	172	114.3	116.57	-86	1393	29932	20.8458	0.967361	Cardiac ICU	1	Alive	0	Alive	2	184	Sepsis, renal/UTI (including bladder)	21:47:00	18:05:00	23:13:00	22:26:00	2015	Emergency Department	Other ICU	transfer				84	128	84	106.036	51	94	51	64.5	73	99	58	77.7857	95	109	93	101.245
1698436	1325914	Female	2	57	Caucasian	1	170.1	80	91.3	-58	2879	2879	2.03958	1.99931	Cardiac ICU	1	Alive	0	Alive	1	259	Seizures (primary-no structural brain disease)	14:05:00	15:02:00	15:03:00	15:02:00	2015	Emergency Department	Emergency Department	admit				48	133	48	104.5	73	88	34	62.875	85	95	39	72.2375	85	90	60	74.181
2864906	2320469	Female	2	90	Caucasian	1	162.6	56.7		-645	862	10916	8.02847	0.598611	Cardiac ICU	1	Alive	0	Alive	1	386	Sepsis, renal/UTI (including bladder)	23:49:41	00:30:00	10:34:00	00:56:00	2015		Emergency Department	admit				119	162	119	141.879	64	111	53	67.1818	89	114	73	85.303	99	113	80	89.8177
1495279	1148010	Male	1	64	African American	2	183	142.7	142.7	-4241	11248	30346	24.0188	7.81111	Cardiac ICU	1	Alive	0	Alive	1	243	Arrest, respiratory (without cardiac arrest)	20:34:00	21:01:00	19:15:00	14:43:00	2015	Direct Admit	Direct Admit	admit				69	193	69	116.812	61	139	37	71.442	72	147	47	83.9061	97	155	64	98.6125
1521407	1169910	Female	2	56	African American	2	173	118.4	118.4	-702	2840	9443	7.04514	1.97222	Cardiac ICU	1	Alive	0	Alive	1	243	Infarction, acute myocardial (MI)	18:15:00	19:20:00	05:57:00	05:17:00	2014	Emergency Department	Emergency Department	admit				118	155	118	138.358	86	102	54	77.4528	98	112	20	88.1579	44	108	42	59.7115
1510019	1160370	Male	1	69	Caucasian	1	180	80.9	80.97	-608	3872	3872	3.11111	2.68889	Cardiac ICU	1	Alive	0	Alive	1	243	Hypertension, uncontrolled (for cerebrovascular accident-see Neurological System)	14:19:00	16:59:00	00:27:00	16:59:00	2014		Emergency Department	stepdown/other				135	264	135	180.343	77	111	58	74.6438	125	163	84	110.959	66	96	31	71.8668
2842401	2299675	Female	2	67	Caucasian	1	152.4	72.6		-314	4417	14299	10.1479	3.06736	Cardiac ICU	1	Alive	0	Alive	1	386	CHF, congestive heart failure	23:02:49	02:35:00	04:16:00	05:53:00	2015		Emergency Department	admit				56	211	56	107.951	85	173	25	66.2745	89	180	29	75.2353	106	164	85	113.773
2589135	2066392	Male	1	69	Caucasian	1	177.8	73.8		-4356	1564	30561	24.2479	1.08611	Cardiac ICU	1	Alive	0	Alive	1	365	Shock, cardiogenic	17:10:00	23:07:00	17:46:00	19:50:00	2015	Floor	Floor	admit				84	119	84	98	81	88	56	69.125	86	92	59	75.475	99	113	80	85.2248
3349250	2739518	Female	2	69	Caucasian	1	157.5	119.7	113.7	-487	6991	36951	25.9986	4.85486	Cardiac ICU	1	Alive	0	Alive	1	458	CHF, congestive heart failure	17:53:00	17:51:00	02:00:00	22:31:00	2014	Step-Down Unit (SDU)	Step-Down Unit (SDU)	admit				85	141	85	106.574	51	87	39	51.2222	73	95	56	72	101	114	72	87.1458
491014	415922	Female	2	41	Hispanic	3	152.4	61		-11363	3593	5913	11.9972	2.49514	Cardiac ICU	1	Alive	0	Alive	1	141	Hypovolemia (including dehydration, Do not include shock states)	18:54:00	18:50:00	16:17:00	04:10:00	2015	Floor	Floor	admit				78	122	78	103	39	81	38	60.6923	50	88	47	70.3846	100	110	79	90.1214
963083	709038	Female	2	67	Caucasian	1	160.02	88.45	79.8	-1426	3010	5482	4.79722	2.09028	Cardiac ICU	1	Alive	0	Alive	1	184	Infarction, acute myocardial (MI)	22:15:00	17:23:00	22:01:00	00:11:00	2015	Floor	Floor	admit				68	132	68	101.934	78	94	42	64.4098	87	108	58	78.6721	65	97	56	69.581
2715520	2182117	Male	1	42	Caucasian	1	193	77.11		-124	2987	5687	4.03542	2.07431	Cardiac ICU	1	Alive	0	Alive	1	386	Cardiac arrest (with or without respiratory arrest; for respiratory arrest see Respiratory System)	21:09:09	22:00:00	23:13:00	01:00:00	2014	Emergency Department	Emergency Department	admit				80	166	80	118.602	128	128	44	79.3182	136	136	53	88.0909	100	124	69	86.7819
363367	311948	Male	1	83	African American	2	180.3	97.5		-121	2310	14846	10.3938	1.60417	Cardiac ICU	1	Alive	0	Alive	1	122	Bleeding, GI-location unknown	09:21:00	18:48:00	11:22:00	01:52:00	2015	Emergency Department	Emergency Department	admit				70	151	70	112.315	87	125	29	64.1482	91	131	42	75.9846	107	125	97	109.448
3345239	2735880	Male	1	49	Caucasian	1	182.9	106.5	102.8	-157	2819	11398	8.02431	1.95764	Cardiac ICU	1	Alive	0	Alive	1	458	Infarction, acute myocardial (MI)	16:35:00	17:10:00	19:12:00	18:11:00	2014	Emergency Department	Emergency Department	admit				91	138	91	111.6	70	81	48	65.1	86	98	67	82.95	64	126	59	72.1979
2896142	2349449	Male	1	61	Caucasian	1	182	68		-2304	5989	17390	13.6764	4.15903	Cardiac ICU	1	Alive	0	Alive	1	396	Hypertension, uncontrolled (for cerebrovascular accident-see Neurological System)	09:51:03	02:05:00	00:15:00	04:04:00	2015	Floor	Floor	admit				57	196	57	154.25	76	120	20	74.5417	97	136	24	93.6083	104	126	88	105.409
1748541	1369710	Female	2	34	African American	2	177.8	90.3	90.3	-14472	1995	4803	13.3854	1.38542	Cardiac ICU	1	Alive	0	Alive	2	282	Hypovolemia (including dehydration, Do not include shock states)	16:00:00	01:15:00	17:12:00	02:27:00	2015		Floor	admit				135	223	135	189.968	111	135	77	113.016	136	168	100	144.746	96	109	80	89.3071
1637206	1272297	Male	1	73	Caucasian	1	190	108.2	112.9	-78	953	6769	4.75486	0.661806	Cardiac ICU	1	Alive	0	Alive	1	259	Embolus, pulmonary	05:00:00	23:07:00	06:18:00	22:11:00	2015	Emergency Department	Emergency Department	admit				99	165	99	116.75	69	87	48	65.0625	80	104	60	76.4375	72	96	55	66.9096
462756	392997	Male	1	29	Other/Unknown	3	180.3	85.2		-2627	1723	3078	3.96181	1.19653	Cardiac ICU	1	Alive	0	Alive	1	141	Rhythm disturbance (ventricular)	22:02:00	21:07:00	17:49:00	22:32:00	2014		Floor	admit				49	131	49	116.6	81	90	10	70.375	89	97	16	80.5854	71	103	68	86.4034
2674159	2143752	Male	1	71	African American	2	175	118.6		-179	1373	12890	9.07569	0.953472	Cardiac ICU	1	Alive	0	Alive	1	396	Infarction, acute myocardial (MI)	01:01:00	02:50:00	04:00:00	02:53:00	2015	Emergency Department	Emergency Department	admit				88	126	88	108.348	82	95	34	62	92	99	51	73.24	79	138	60	75.3481
488054	413484	Female	2	69	Hispanic	3	165.1	62.1		-287	2548	4150	3.08125	1.76944	Cardiac ICU	1	Alive	0	Alive	1	141	Rhythm disturbance (conduction defect)	23:30:00	01:27:00	04:17:00	22:45:00	2015	Emergency Department	Emergency Department	admit				70	190	70	137.137	87	170	22	62.3579	95	174	35	79.6105	69	91	30	69.9403
317535	274288	Male	1	60	African American	2	162.6	69.85		-103	1485	6986	4.92292	1.03125	Cardiac ICU	1	Alive	0	Alive	1	122	Sepsis, renal/UTI (including bladder)	20:41:00	18:50:00	22:24:00	23:09:00	2015	Emergency Department	Emergency Department	admit				134	234	134	154.195	96	128	75	88	124	157	89	105.844	86	87	58	74.6027
2744115	2208695	Male	1	69	Caucasian	1	170	101		-599	11446	12865	9.35	7.94861	Cardiac ICU	1	Alive	0	Alive	1	396	Thoracotomy for lung cancer	13:35:00	21:59:00	23:34:00	22:20:00	2014		Operating Room	admit				153	191	96	131.716	71	94	47	61.0343	73	143	50	78.7529	60	87	60	63.5602
479595	406563	Male	1	70	Caucasian	1	182.9	102.1		-330	841	3752	2.83472	0.584028	Cardiac ICU	1	Alive	0	Alive	1	141	Hematoma, subdural	00:14:00	20:16:00	05:44:00	19:45:00	2015		Emergency Department	admit				80	211	80	154.156	103	156	44	82.375	109	166	54	99.6562	49	88	48	59.1394
3333890	2725626	Male	1	61	Caucasian	1	170.2	95	90.8	-82	3603	4977	3.51319	2.50208	Cardiac ICU	1	Alive	0	Alive	1	458	Cardiac arrest (with or without respiratory arrest; for respiratory arrest see Respiratory System)	08:22:00	20:41:00	09:44:00	21:47:00	2014	Emergency Department	Emergency Department	admit				136	160	-6	109.853	47	79	41	56.8148	66	92	52	72	57	102	43	71.2221
979370	722120	Male	1	48	Caucasian	1	170.18	73.35	76.5	-299	1494	7722	5.57014	1.0375	Cardiac ICU	1	Alive	0	Alive	1	184	Diabetic ketoacidosis	08:11:00	21:52:00	13:10:00	14:04:00	2015	Emergency Department	Emergency Department	admit				114	181	114	151.233	78	92	35	71.9302	101	128	63	100.814	79	93	70	79.6594
478626	405779	Female	2	80	Hispanic	3	162.6	62.9		-11001	7331	46163	39.6972	5.09097	Cardiac ICU	1	Alive	0	Alive	1	141	Sepsis, other	08:16:00	01:00:00	23:37:00	01:48:00	2015	Floor	Floor	admit				57	157	57	116.024	53	109	16	54.1796	73	118	35	68.3054	111	135	74	93.0726
401801	343455	Female	2	58	Caucasian	1	157.5	72.16		-982	1224	4196	3.59583	0.85	Cardiac ICU	1	Alive	0	Alive	1	122	Angina, unstable (angina interferes w/quality of life or meds are tolerated poorly)	03:09:00	17:27:00	19:31:00	15:55:00	2014	Floor	Floor	admit				90	140	90	111.633	65	93	46	66.15	76	105	58	76.7167	63	96	62	70.2279
1722195	1346689	Male	1	53	Caucasian	1	120.1	167.6	115	-102	1460	7521	5.29375	1.01389	Cardiac ICU	1	Alive	0	Alive	1	282	Angina, unstable (angina interferes w/quality of life or meds are tolerated poorly)	16:07:00	23:10:00	17:49:00	18:09:00	2015		Direct Admit	admit				135	179	135	156	84	91	66	81.25	121	123	94	109.833	76	99	0	71.5688
3344928	2735593	Female	2	59	Caucasian	1	162.6	113.6	113.2	-696	10882	16423	11.8882	7.55694	Cardiac ICU	1	Alive	0	Alive	1	458	Sepsis, other	22:49:00	20:08:00	10:25:00	23:47:00	2014	Floor	Floor	admit				69	189	69	126.359	53	113	40	60.5445	65	128	55	85.2171	91	109	49	63.5727
468800	397861	Male	1	89	Caucasian	1	188	108.8		-99	2038	2985	2.14167	1.41528	Cardiac ICU	1	Alive	0	Alive	1	141	Sepsis, renal/UTI (including bladder)	15:12:00	18:36:00	16:51:00	02:49:00	2014	Floor	Floor	admit				100	132	100	114.786	50	72	44	56.6071	62	87	59	70.1786	100	101	59	79.8895
394560	337545	Male	1	81	Caucasian	1	175.3	98.9		-4839	5373	12181	11.8194	3.73125	Cardiac ICU	1	Alive	0	Alive	1	122	Rhythm disturbance (atrial, supraventricular)	00:36:00	20:16:00	09:15:00	02:48:00	2015	Floor	Floor	admit				83	148	83	113.254	56	116	23	60.701	74	121	41	73.2756	108	108	72	84.3584
1442408	1103754	Female	2	88	Caucasian	1	163	63.1	61.83	-221	1228	2769	2.07639	0.852778	Cardiac ICU	1	Alive	0	Alive	1	243	Pneumonia, bacterial	17:50:00	19:40:00	21:31:00	17:59:00	2015	Emergency Department	Emergency Department	stepdown/other				102	140	102	119.692	49	71	49	59	78	95	65	79.0769	68	80	60	68.7371
1715302	1340672	Male	1	64	African American	2	165	80	68.5	-1895	5132	28974	21.4368	3.56389	Cardiac ICU	1	Alive	0	Alive	1	259	Thrombus, arterial	09:11:00	19:40:00	16:46:00	06:18:00	2014	Emergency Department	Emergency Department	admit				111	159	83	112.533	57	80	33	51.7756	68	88	68	76	65	98	52	79.9038
2804362	2264438	Female	2	62	Caucasian	1	160	78		-98	2577	3857	2.74653	1.78958	Cardiac ICU	1	Alive	0	Alive	1	396	Bleeding, upper GI	02:58:00	20:53:00	04:36:00	23:33:00	2014		Emergency Department	admit				93	200	93	138.288	55	87	45	65.0274	75	110	66	82.1067	79	94	68	78.6332
1461805	1119910	Female	2	80	Caucasian	1	168	89.6	89.6	-5523	10599	12443	12.4764	7.36042	Cardiac ICU	1	Alive	0	Alive	3	243	Respiratory - medical, other	12:59:00	00:25:00	09:02:00	17:41:00	2015	Direct Admit	ICU to SDU	stepdown/other				61	174	61	115.923	93	116	21	50.4706	97	129	36	71.7059	110	150	56	78.868
499398	422789	Male	1	87	Caucasian	1	170.2	79.3	74.4	-215	18503	35982	25.1368	12.8493	Cardiac ICU	1	Alive	0	Alive	1	141	Thrombocytopenia	19:01:00	22:18:00	22:36:00	18:59:00	2014	Floor	Floor	admit				35	206	35	118.035	84	175	13	67.8258	99	183	17	79.1478	91	134	0	77.3851
3339983	2731127	Female	2	65	African American	2	165.1	102.1	100.6	-520	917	2403	2.02986	0.636806	Cardiac ICU	1	Alive	0	Alive	1	458	Obstruction-airway (i.e., acute epiglottitis, post-extubation edema, foreign body, etc)	21:33:00	22:16:00	06:13:00	21:30:00	2015	Emergency Department	Emergency Department	admit				112	170	112	133.133	60	76	60	67.6667	82	109	81	92.8	69	101	57	72.4278
2889473	2343236	Female	2	69	Caucasian	1	149.9	43.1		-3878	14665	14665	12.8771	10.184	Cardiac ICU	1	Alive	0	Alive	2	396	Cardiac arrest (with or without respiratory arrest; for respiratory arrest see Respiratory System)	01:47:33	22:50:00	18:25:00	22:50:00	2015		Floor	readmit	34.833	38.5	32.389	50	158	50	111.494	62	116	11	63.751	67	120	26	75.4235	68	188	45	85.0188
966168	711544	Male	1	90	Caucasian	1	170.1	78.9	82.69	-1188	2639	4166	3.71806	1.83264	Cardiac ICU	1	Alive	0	Alive	1	184	Rhythm disturbance (conduction defect)	02:48:00	20:02:00	22:36:00	18:35:00	2015	Floor	Floor	admit				116	168	116	145.727	53	138	42	57.7879	82	143	50	87.5758	45	87	40	66.7275
960807	707228	Female	2	68	Caucasian	1	165.1	76.97	76.98	-692	1875	3008	2.56944	1.30208	Cardiac ICU	1	Alive	0	Alive	1	184	Infarction, acute myocardial (MI)	01:04:00	14:44:00	12:36:00	19:51:00	2015	Floor	Floor	admit				91	134	91	111.452	72	92	37	67.4048	92	117	71	87.7857	61	85	55	61.8767
2850870	2307484	Male	1	37	Caucasian	1	175.3	86.2		-158	13501	22504	15.7375	9.37569	Cardiac ICU	1	Alive	0	Alive	1	392	Asthma	07:01:39	00:43:00	09:39:00	18:40:00	2014		Emergency Department	admit				91	206	91	136.045	67	110	38	63.0655	83	124	53	78.6379	117	132	52	94.2058
1438522	1100496	Male	1	54	Caucasian	1	170	83.9	84.23	-278	2396	3989	2.96319	1.66389	Cardiac ICU	1	Alive	0	Alive	1	243	Infarction, acute myocardial (MI)	17:33:00	16:40:00	22:11:00	14:07:00	2015	Direct Admit	Direct Admit	admit				136	153	136	144.691	78	127	50	71.8518	93	136	61	85.3148	65	81	53	60.3187
2758825	2222300	Female	2	68	African American	2	160	79		-113	6573	10997	7.71528	4.56458	Cardiac ICU	1	Alive	0	Alive	1	396	Sepsis, renal/UTI (including bladder)	06:10:00	23:20:00	08:03:00	21:36:00	2014	Emergency Department	Emergency Department	admit				84	223	84	140.72	51	124	37	60.3886	73	143	51	79.5249	64	125	63	98.1162
522995	441882	Male	1	47	Hispanic	3	175.3	68.4		-157	2256	2936	2.14792	1.56667	Cardiac ICU	1	Alive	0	Alive	1	141	Infarction, acute myocardial (MI)	12:13:00	15:46:00	14:50:00	04:26:00	2014	Emergency Department	Emergency Department	admit				95	134	95	115.462	67	84	54	68.0256	79	95	68	78.7436	102	102	61	74.8175
397212	339715	Male	1	55	African American	2	175.3	53.07		-142	3856	6605	4.68542	2.67778	Cardiac ICU	1	Alive	0	Alive	1	122	Infarction, acute myocardial (MI)	02:18:00	18:45:00	04:40:00	20:56:00	2015	Emergency Department	Emergency Department	admit				84	162	84	120.236	118	121	58	84.3819	128	130	20	92.1656	112	112	60	74.0639
2845714	2302718	Female	2	57	Caucasian	1	165.1	63.5		-467	3890	3890	3.02569	2.70139	Cardiac ICU	1	Alive	0	Alive	1	392	Rhythm disturbance (ventricular)	20:40:10	21:17:00	04:27:00	21:17:00	2014	Emergency Department	Emergency Department	admit				111	168	111	142.656	87	117	69	87.5156	102	125	81	100.312	59	85	46	60.6147
2431022	1930045	Female	2	89	Caucasian	1	129.5	49.9	50.9	-441	2365	21092	14.9535	1.64236	Cardiac ICU	1	Alive	0	Alive	1	336	Rhythm disturbance (atrial, supraventricular)	20:33:00	19:26:00	03:54:00	19:19:00	2015	Emergency Department	Emergency Department	admit				90	249	90	147.808	165	165	53	76.3974	183	183	66	104.199	107	116	69	78.4777
491810	416568	Female	2	68	Hispanic	3	160	74.9		-247	2740	2835	2.14028	1.90278	Cardiac ICU	1	Alive	0	Alive	1	141	CHF, congestive heart failure	18:45:00	22:07:00	22:52:00	20:32:00	2014	Emergency Department	Emergency Department	admit				118	183	118	148.136	91	127	38	55.7121	97	136	59	77.5606	86	97	53	68.7415
1655754	1288486	Female	2	76	African American	2	165.1	99.7	131.2	-462	3031	15203	10.8785	2.10486	Cardiac ICU	1	Alive	0	Alive	1	259	Pneumonia, viral	07:01:00	04:06:00	14:43:00	17:14:00	2015	Floor	Floor	admit				80	151	80	117.589	45	107	39	54.4556	58	112	49	69.1556	92	102	82	90.4667
337635	290807	Female	2	52	African American	2	175	125		-1554	3461	3497	3.50764	2.40347	Cardiac ICU	1	Alive	0	Alive	1	122	Coma/change in level of consciousness (for hepatic see GI, for diabetic see Endocrine, if related to cardiac arrest, see CV)	04:59:00	17:10:00	06:53:00	16:34:00	2015		Floor	admit				50	158	50	127.1	68	107	22	76.48	86	116	25	86.9091	100	114	68	81.2334
1686163	1315181	Female	2	73	African American	2	175	93.9	109.27	-1211	4750	13078	9.92292	3.29861	Cardiac ICU	1	Alive	0	Alive	1	259	Bleeding, lower GI	03:51:00	02:00:00	00:02:00	07:12:00	2015	Emergency Department	Emergency Department	admit				50	176	50	118.502	78	106	27	71.0765	94	110	32	81.9235	76	118	64	88.3478
1810262	1423791	Male	1	67	African American	2	167.6	98.7	99.2	-7068	2910	4477	8.01736	2.02083	Cardiac ICU	1	Alive	0	Alive	1	282	CABG alone, coronary artery bypass grafting	20:20:00	20:45:00	18:08:00	18:38:00	2014		Operating Room	admit				98	210	86	149.839	42	144	42	66.9194	70	119	68	92.9903	88	108	66	86.6609
1445136	1105996	Male	1	74	Caucasian	1	178	99	91.94	-5611	1235	2656	5.74097	0.857639	Cardiac ICU	1	Alive	0	Alive	2	243	MI admitted > 24 hrs after onset of ischemia	00:51:00	18:38:00	22:22:00	18:57:00	2015	Direct Admit	Floor	stepdown/other				107	161	107	142.059	90	100	48	75.6471	95	118	59	93.6471	105	130	0	93.8862
1442620	1103933	Female	2	73	Caucasian	1	163	65.5	65.2	-378	793	2621	2.08264	0.550694	Cardiac ICU	1	Alive	0	Alive	1	243	CHF, congestive heart failure	00:16:00	02:15:00	06:34:00	19:47:00	2015	Emergency Department	Emergency Department	stepdown/other				126	137	126	130.6	66	104	66	80.4	88	109	87	94.8	61	75	55	61.7452
1472258	1128664	Male	1	68	African American	2	175	124	121.4	-296	11041	11041	7.87292	7.66736	Cardiac ICU	1	Alive	0	Alive	1	243	CHF, congestive heart failure	22:19:00	19:16:00	03:15:00	19:16:00	2015	Floor	Floor	stepdown/other				87	164	87	119.284	68	130	55	85.6487	78	140	63	94.1892	100	128	92	104.05
3342069	2733013	Female	2	63	African American	2	170.2	65	68.7	-11331	148	148	7.97153	0.102778	Cardiac ICU	1	Alive	0	Alive	1	458	Bleeding, lower GI	18:16:00	17:35:00	15:07:00	17:35:00	2015	Emergency Department	Emergency Department	admit				112	172	112	138.6	59	85	49	66.2	85	113	71	93.1	127	132	98	111.36
1073434	798311	Male	1	83	Caucasian	1	177.8	79.5		-104	3611	3611	2.57986	2.50764	Cardiac ICU	1	Alive	0	Alive	1	197	Rhythm disturbance (conduction defect)	06:41:00	20:36:00	08:25:00	20:36:00	2015	Emergency Department	Emergency Department	admit				103	174	103	134.978	49	91	22	44.7464	78	107	46	66.4437	62	94	43	54.1356
3328511	2720814	Female	2	90	African American	2	162.6	64.5	64	0	2530	15284	10.6139	1.75694	Cardiac ICU	1	Alive	0	Alive	1	458	Hypovolemia (including dehydration, Do not include shock states)	04:43:00	19:27:00	04:43:00	22:53:00	2014	Direct Admit	Direct Admit	admit				92	173	92	117.606	84	96	50	64.493	110	121	65	85.4366	78	146	45	83.1912
394407	337418	Female	2	90	Caucasian	1	152.4	84.36		-1256	2471	21226	15.6125	1.71597	Cardiac ICU	1	Alive	0	Alive	1	122	Rhythm disturbance (conduction defect)	01:13:00	15:55:00	22:09:00	15:20:00	2015	Floor	Floor	admit				105	158	105	129.306	45	106	37	51.0833	73	112	59	71.2532	61	73	57	66.3461
962637	708679	Male	1	66	Caucasian	1	177.8	88.05	86	-207	2636	5178	3.73958	1.83056	Cardiac ICU	1	Alive	0	Alive	1	184	Thrombus, arterial	22:50:00	16:35:00	02:17:00	22:13:00	2015		Floor	admit				92	196	92	130.91	126	133	69	93.2051	137	153	82	106.218	100	111	74	91.4565
1072220	797217	Male	1	70	Caucasian	1	190.5	109.1		-252	2608	13095	9.26875	1.81111	Cardiac ICU	1	Alive	0	Alive	1	197	Acid-base/electrolyte disturbance	15:18:00	21:45:00	19:30:00	14:58:00	2015	Emergency Department	Emergency Department	admit				100	146	100	122.258	40	73	32	41.1591	58	83	37	60.7319	46	77	42	56.9572
3349005	2739301	Female	2	78	African American	2	154.9	107.6	101	-11	2812	12977	9.01944	1.95278	Cardiac ICU	1	Alive	0	Alive	1	458	Cardiac arrest (with or without respiratory arrest; for respiratory arrest see Respiratory System)	20:17:00	20:45:00	20:28:00	19:20:00	2014	Direct Admit	Direct Admit	admit				77	159	77	113.632	76	81	38	59.5441	89	101	53	79.7059	88	109	83	91.5811
977209	720405	Male	1	56	Caucasian	1	175.26	81.11	80.09	-121	2552	4134	2.95486	1.77222	Cardiac ICU	1	Alive	0	Alive	1	184	Rhythm disturbance (conduction defect)	18:22:00	17:17:00	20:23:00	14:55:00	2015	Emergency Department	Emergency Department	admit				116	188	116	138.594	74	104	43	80.0625	88	121	55	101.844	60	85	52	64.7137
979508	722233	Female	2	58	Caucasian	1	172.7	104.6	115.05	-151	2501	8350	5.90347	1.73681	Cardiac ICU	1	Alive	0	Alive	1	184	Sepsis, pulmonary	03:03:00	00:44:00	05:34:00	23:15:00	2015	Emergency Department	Emergency Department	admit				80	123	80	103.3	67	105	47	63.3833	81	114	51	77.1667	65	107	0	78.456
1551252	1194889	Female	2	62	Caucasian	1	152	101.5	96.9	-344	1532	3238	2.4875	1.06389	Cardiac ICU	1	Alive	0	Alive	1	243	Infarction, acute myocardial (MI)	12:00:00	23:42:00	17:44:00	19:16:00	2015	Emergency Department	Emergency Department	admit				94	146	94	124.353	53	72	38	59.5294	72	96	67	80.2353	64	96	60	71.7967
1063576	789401	Female	2	70	Caucasian	1	144.8	66.6		-4157	4770	13086	11.9743	3.3125	Cardiac ICU	1	Alive	0	Alive	1	197	CHF, congestive heart failure	22:07:00	21:30:00	19:24:00	02:54:00	2015	Floor	Floor	admit				67	160	67	126.012	96	113	38	78.2892	108	143	20	89.913	121	123	67	85.2052
341465	293913	Male	1	62	Caucasian	1	175.3	97.7		-11	1815	3306	2.30347	1.26042	Cardiac ICU	1	Alive	0	Alive	1	122	Infarction, acute myocardial (MI)	16:01:00	23:18:00	16:12:00	22:27:00	2014	Direct Admit	Direct Admit	admit				97	161	97	129.588	65	95	53	75.9804	175	175	65	89.9434	101	106	72	85.9554
2494389	1982691	Male	1	50	Caucasian	1	182.9	74.3	78.65	-5430	1554	5794	7.79444	1.07917	Cardiac ICU	1	Alive	0	Alive	5	336	CABG alone, coronary artery bypass grafting	23:32:00	18:36:00	18:02:00	19:56:00	2015	Emergency Department	Operating Room	transfer	36.45	37.6	35.8	111	160	101	126.341	68	83	52	66.6784	105	111	81	98.25	97	104	86	92.9348
2707387	2174533	Male	1	90	Caucasian	1	177.8	71		-168	8947	8947	6.32986	6.21319	Cardiac ICU	1	Alive	0	Alive	1	392	Seizures (primary-no structural brain disease)	14:33:17	22:28:00	17:21:00	22:28:00	2015	Emergency Department	Emergency Department	admit				89	207	89	148.586	61	179	44	82.0995	73	185	52	97.4503	83	141	63	93.0786
2645006	2117979	Male	1	49	Caucasian	1	177.8	68		-24	2222	3660	2.55833	1.54306	Cardiac ICU	1	Alive	0	Alive	1	365	Infarction, acute myocardial (MI)	02:06:00	15:30:00	02:30:00	15:32:00	2014	Direct Admit	Direct Admit	admit				96	130	96	111.232	65	90	55	74.942	74	96	66	82.8857	81	103	60	76.7895
2748741	2212968	Male	1	87	Caucasian	1	165.1	77.1		-933	383	7342	5.74653	0.265972	Cardiac ICU	1	Alive	0	Alive	1	392	Diverticular disease	05:04:16	22:59:00	20:37:00	03:00:00	2015		Emergency Department	admit				137	165	137	151.875	90	94	73	83.75	105	109	91	100.5	78	87	69	77.2973
970824	715269	Female	2	59	Caucasian	1	151.1	54.7	54.7	-4285	845	1993	4.35972	0.586805	Cardiac ICU	1	Alive	0	Alive	2	184	Hypovolemia (including dehydration, Do not include shock states)	10:18:00	18:56:00	09:43:00	23:48:00	2015	Recovery Room	Floor	readmit				101	169	101	129.227	98	107	56	73.8636	117	126	73	93.3636	102	115	82	97.9207
3348310	2738676	Female	2	76	African American	2	152.4	36.28	36.5	-190	748	3367	2.47014	0.519444	Cardiac ICU	1	Alive	0	Alive	1	458	CHF, congestive heart failure	06:21:00	17:38:00	09:31:00	21:59:00	2015	Emergency Department	Emergency Department	admit				114	164	114	134.688	92	111	63	76.1042	97	130	87	99.2083	86	113	81	93.1429
2578741	2056859	Male	1	79	African American	2	167.6	73.9		-71	4349	24166	16.8313	3.02014	Cardiac ICU	1	Alive	0	Alive	1	365	CHF, congestive heart failure	21:43:00	17:40:00	22:54:00	23:23:00	2014	Emergency Department	Emergency Department	admit				69	263	69	138.987	100	235	39	84.084	112	242	45	96.5798	58	127	51	70.5561
2644797	2117782	Male	1	68	Caucasian	1	177.8	82.1		-209	1202	16868	11.859	0.834722	Cardiac ICU	1	Alive	0	Alive	1	365	Rhythm disturbance (conduction defect)	22:21:00	18:58:00	01:50:00	21:52:00	2015	Acute Care/Floor	Acute Care/Floor	admit				115	158	115	128.411	65	79	43	56.6575	82	94	61	74.0137	60	66	39	51.0395
483306	409570	Female	2	90	Hispanic	3	142.2	42.6	47	-2100	1780	1780	2.69444	1.23611	Cardiac ICU	1	Alive	0	Alive	1	141	Cardiovascular medical, other	03:20:00	20:00:00	14:20:00	20:00:00	2015	Floor	Floor	admit				70	204	70	151.517	51	109	41	63.7333	74	117	54	83.3667	58	95	54	68.9309
383510	328445	Male	1	50	Caucasian	1	185.4	75.29		-785	1609	3111	2.70556	1.11736	Cardiac ICU	1	Alive	0	Alive	1	122	Rhythm disturbance (atrial, supraventricular)	00:00:00	16:56:00	13:05:00	15:54:00	2014	Floor	Floor	admit				97	148	97	117.48	73	88	50	72.93	90	98	45	82.8039	95	171	69	83.7288
977522	720657	Male	1	50	Caucasian	1	182.9	143.3	143.9	-132	4020	4020	2.88333	2.79167	Cardiac ICU	1	Alive	0	Alive	1	181	Chest pain, unknown origin	23:47:00	20:59:00	01:59:00	20:59:00	2015		Emergency Department	admit				91	151	91	117.914	82	82	45	65.6291	100	105	65	82.5629	64	73	48	55.8837
2725837	2191693	Female	2	87	Caucasian	1	165.1	80.7		-226	2010	4661	3.39375	1.39583	Cardiac ICU	1	Alive	0	Alive	1	386	CHF, congestive heart failure	12:33:29	22:00:00	16:19:00	01:49:00	2014	Emergency Department	Emergency Department	admit				75	166	75	128.988	78	92	42	59.7901	95	110	49	77.0123	76	117	73	89.9753
2709963	2176943	Male	1	73	Caucasian	1	167.6	73.5		-151	4052	4094	2.94792	2.81389	Cardiac ICU	1	Alive	0	Alive	1	386	Infarction, acute myocardial (MI)	21:30:02	20:15:00	00:01:00	19:33:00	2014	Emergency Department	Emergency Department	admit				83	153	83	110.343	88	106	35	61.1471	98	119	46	72.3333	75	111	56	74.9134
2578591	2056726	Male	1	46	Caucasian	1	172.7	86.6		-90	1705	4531	3.20903	1.18403	Cardiac ICU	1	Alive	0	Alive	1	365	Infarction, acute myocardial (MI)	18:12:00	23:13:00	19:42:00	00:07:00	2015	Emergency Department	Emergency Department	admit				94	117	94	106.111	81	86	67	74.8518	86	92	72	81.5185	87	110	76	90.7391
3336220	2727712	Male	1	42	Caucasian	1	177.8	97.3	96.3	-115	1716	4415	3.14583	1.19167	Cardiac ICU	1	Alive	0	Alive	1	458	Infarction, acute myocardial (MI)	11:45:00	15:15:00	13:40:00	18:16:00	2014		Emergency Department	admit				102	145	102	115.882	76	86	66	75.4314	90	108	80	90.8235	96	108	54	70.4985
3337685	2729062	Female	2	66	Caucasian	1	167.6	55.2	57.7	0	5555	42677	29.6368	3.85764	Cardiac ICU	1	Alive	0	Alive	1	458	Neurologic medical, other	03:05:00	18:22:00	03:05:00	23:40:00	2015	Direct Admit	Direct Admit	admit				78	180	78	112.407	73	90	48	60.1324	100	125	58	80.1618	93	179	61	81.4991
2623768	2098377	Male	1	52	Caucasian	1	170.2	111		-865	2342	5115	4.15278	1.62639	Cardiac ICU	1	Alive	0	Alive	1	365	Cardiomyopathy	15:20:00	19:00:00	05:45:00	20:47:00	2015	Floor	Floor	admit				49	135	49	95.0426	47	98	34	57.7234	58	107	37	66.5208	84	109	69	87.6741
2582952	2060726	Male	1	64	African American	2	175.3	104.8		-219	659	3232	2.39653	0.457639	Cardiac ICU	1	Alive	0	Alive	1	365	CHF, congestive heart failure	09:12:00	18:43:00	12:51:00	23:50:00	2015	Emergency Department	Emergency Department	admit				79	174	79	132.556	96	109	52	80.5333	105	118	57	92.0222	89	100	70	79.3923
1507794	1158511	Male	1	70	African American	2	167	70.5	64.5	-381	15454	15454	10.9965	10.7319	Cardiac ICU	1	Alive	0	Alive	1	243	Rhythm disturbance (atrial, supraventricular)	18:23:00	18:18:00	00:44:00	18:18:00	2015		Emergency Department	stepdown/other				47	145	47	73.6337	46	109	21	43.3045	57	122	29	51.1225	101	134	0	94.7499
3348587	2738926	Male	1	54	African American	2	188	95.7	95.3	-83	2375	4030	2.85625	1.64931	Cardiac ICU	1	Alive	0	Alive	1	458	Infarction, acute myocardial (MI)	01:42:00	22:15:00	03:05:00	18:40:00	2014	Emergency Department	Emergency Department	admit				103	196	103	149.289	85	97	57	81.3333	106	132	76	107.978	92	92	50	62.7881
3350935	2741023	Male	1	68	Caucasian	1	180.3	75.6	77.9	-475	4510	9794	7.13125	3.13194	Cardiac ICU	1	Alive	0	Alive	1	458	Sepsis, pulmonary	15:51:00	19:00:00	23:46:00	02:56:00	2014		Step-Down Unit (SDU)	admit				76	171	76	103.899	66	112	46	73.202	76	118	60	83.6616	106	132	63	94.1923
471137	399741	Male	1	78	Hispanic	3	177.8	115		-134	2687	4401	3.14931	1.86597	Cardiac ICU	1	Alive	0	Alive	1	141	CHF, congestive heart failure	18:10:00	21:45:00	20:24:00	17:11:00	2014	Emergency Department	Emergency Department	admit				105	186	105	155.83	68	109	47	68.1702	90	126	62	89.234	70	88	70	71.1585
2319427	1836868	Female	2	55	Caucasian	1	175.3	104.3	111.6	-354	2355	8121	5.88542	1.63542	Cardiac ICU	1	Alive	0	Alive	1	336	Emphysema/bronchitis	02:25:00	23:40:00	08:19:00	23:34:00	2015	Emergency Department	Emergency Department	admit				98	217	98	142.065	82	118	51	70.3261	116	137	73	98.3043	75	91	62	72.0404
1458002	1116718	Male	1	53	Caucasian	1	175	108.9	116.48	-92	1505	5507	3.88819	1.04514	Cardiac ICU	1	Alive	0	Alive	1	243	Infarction, acute myocardial (MI)	19:16:00	16:35:00	20:48:00	21:53:00	2014	Direct Admit	Direct Admit	admit				85	158	85	124.596	95	103	37	80.1277	120	120	42	92.9574	93	99	58	71.8567
2874851	2329714	Female	2	72	Caucasian	1	144.8	63.5		-133	15604	17307	12.1111	10.8361	Cardiac ICU	1	Alive	0	Alive	1	392	GI perforation/rupture, surgery for	21:20:29	00:00:00	23:33:00	19:37:00	2015	Operating Room	Operating Room	admit				184	242	154	169.67	104	148	11	84.9244	122	155	21	99.8997	89	170	63	89.7335
504294	426750	Female	2	40	Hispanic	3	162.6	49	58.3	-377	10604	20180	14.2757	7.36389	Cardiac ICU	1	Alive	0	Alive	1	141	Sepsis, other	16:35:00	23:12:00	22:52:00	07:36:00	2014		Emergency Department	admit				92	146	92	114.371	85	94	59	75.8113	93	107	68	84.2767	97	119	75	89.8849
3329186	2721406	Male	1	52	Caucasian	1	172.7	86.7	79.9	0	10895	15234	10.5792	7.56597	Cardiac ICU	1	Alive	0	Alive	1	458	Shock, cardiogenic	07:02:00	20:56:00	07:02:00	20:37:00	2015	Direct Admit	Direct Admit	admit				22	22	22	60	67	115	51	75.6106	84	120	64	91.0148	102	162	56	96.39
2455460	1950318	Male	1	47	Caucasian	1	167.6	65.6	67.22	-411	1792	7141	5.24444	1.24444	Cardiac ICU	1	Alive	0	Alive	1	336	Embolectomy (with general anesthesia)	10:55:00	16:47:00	17:46:00	23:38:00	2015	Operating Room	Operating Room	admit				163	176	72	134.406	85	93	56	77.5	103	121	80	102.713	85	113	74	92.1101
1509012	1159532	Female	2	81	Caucasian	1	157	67.4	67.4	-523	3697	8305	6.13056	2.56736	Cardiac ICU	1	Alive	0	Alive	1	243	Chest pain, unknown origin	19:42:00	22:50:00	04:25:00	18:02:00	2015	Floor	Floor	stepdown/other				70	207	70	128.931	47	143	29	55.7778	52	157	47	80	62	104	44	70.9891
2596123	2072846	Female	2	72	Caucasian	1	170.1	101.6		-132	1074	12347	8.66597	0.745833	Cardiac ICU	1	Alive	0	Alive	1	365	Chest pain, respiratory	03:18:00	19:17:00	05:30:00	23:24:00	2014	Emergency Department	Emergency Department	admit				93	169	93	139.091	43	84	27	59.1212	61	98	38	77.2121	82	88	64	76.0693
2780285	2242181	Female	2	81	African American	2	168	69.3		-34	6082	6082	4.24722	4.22361	Cardiac ICU	1	Alive	0	Alive	1	396	Sepsis, pulmonary	16:45:00	22:41:00	17:19:00	22:41:00	2014	Emergency Department	Emergency Department	admit	92	100.3	92	66	168	66	112.863	48	141	35	65.1018	53	147	43	76.7632	60	129	44	72.3924
325195	280541	Female	2	90	Caucasian	1	160	45.3		-204	6348	6348	4.55	4.40833	Cardiac ICU	1	Alive	0	Alive	1	122	CHF, congestive heart failure	06:01:00	19:13:00	09:25:00	19:13:00	2014	Emergency Department	Emergency Department	admit	36.889	37.833	24.056	94	237	94	152.902	76	214	34	69.0517	100	221	48	91.3768	83	120	45	67.9407
2800407	2260772	Male	1	73	Caucasian	1	165.1	75.8		-320	834	4748	3.51944	0.579167	Cardiac ICU	1	Alive	0	Alive	1	392	Sepsis, GI	08:32:40	21:00:00	13:52:00	03:46:00	2015	Emergency Department	Emergency Department	admit				89	148	89	112.393	75	88	58	70.3571	87	103	67	80.25	93	101	71	86.8839
1602187	1241533	Male	1	87	Caucasian	1	170.1	80.7	65.4	-351	4121	7051	5.14028	2.86181	Cardiac ICU	1	Alive	0	Alive	1	259	Sepsis, renal/UTI (including bladder)	15:38:00	19:00:00	21:29:00	18:10:00	2015	Emergency Department	Emergency Department	admit				62	145	62	99.3263	41	83	37	52.779	48	95	43	63.9474	77	106	40	63.1562
3334424	2726104	Male	1	31	Caucasian	1	175.3	111.1		-106	2160	3487	2.49514	1.5	Cardiac ICU	1	Alive	0	Alive	1	458	Cardiovascular medical, other	05:29:00	17:22:00	07:15:00	19:15:00	2015		Emergency Department	admit				86	130	86	109.654	66	80	51	67.1923	80	92	63	83.3846	76	92	51	67.4093
2756075	2219750	Female	2	26	Caucasian	1	167.6	99.3		-7977	4132	8333	11.3264	2.86944	Cardiac ICU	1	Alive	0	Alive	1	392	Genitourinary surgery, other	12:25:31	20:15:00	01:22:00	22:14:00	2014		Operating Room	admit				60	186	60	149.985	84	131	12	95.806	96	138	20	107.169	119	136	71	107.718
2863115	2318806	Male	1	71	African American	2	167.6	97.8		-70	4129	12567	8.7757	2.86736	Cardiac ICU	1	Alive	0	Alive	1	396	Sepsis, other	01:23:00	20:00:00	02:33:00	23:22:00	2014	Emergency Department	Emergency Department	admit				93	165	93	129.467	88	97	49	75.0417	98	142	64	88.4179	89	174	58	85.8264
3063129	2485636	Male	1	87	Caucasian	1	180.3	81.2	85.1	-5	2430	11132	7.73403	1.6875	Cardiac ICU	1	Alive	0	Alive	1	420	Sepsis, pulmonary	02:15:00	19:52:00	02:20:00	18:50:00	2015	Other Hospital	Other Hospital	admit				79	147	79	115.9	117	117	34	67.7	122	122	51	77.46	107	123	80	94.8768
380392	325906	Female	2	61	African American	2	154.9	113.3		-201	12551	22286	15.616	8.71597	Cardiac ICU	1	Alive	0	Alive	1	122	CHF, congestive heart failure	03:45:00	18:32:00	07:06:00	00:17:00	2015	Emergency Department	Emergency Department	admit				81	212	81	148.725	87	116	33	63.3811	120	124	53	83.9242	81	94	42	66.3605
1706294	1332818	Male	1	67	Caucasian	1	178	98	92.28	-978	8588	50336	35.6347	5.96389	Cardiac ICU	1	Alive	0	Alive	1	259	Aneurysm, abdominal aortic; with rupture	02:07:00	17:21:00	18:25:00	17:33:00	2014	Emergency Department	Emergency Department	admit	38	38.5	37.1	101	180	74	112.799	59	80	38	53.3396	65	95	49	64.5686	89	125	57	79.7063
978029	721062	Male	1	56	Caucasian	1	170.18	98.18	95.8	-781	2117	2117	2.0125	1.47014	Cardiac ICU	1	Alive	0	Alive	1	181	Infarction, acute myocardial (MI)	22:49:00	23:07:00	11:50:00	23:07:00	2015	Direct Admit	Direct Admit	admit				120	202	120	154.349	94	114	64	88.3939	115	148	80	113.53	64	98	64	77.373
961505	707781	Female	2	82	African American	2	165.1	84.96	82.83	-3391	1700	4352	5.37708	1.18056	Cardiac ICU	1	Alive	0	Alive	1	181	CHF, congestive heart failure	11:12:00	20:15:00	19:43:00	00:03:00	2015	Floor	Floor	admit				112	178	112	152.149	68	104	46	66.0106	92	134	63	97.8723	98	110	78	92.4333
1652188	1285384	Male	1	64	Caucasian	1	177.8	89.3		-8	2297	14157	9.83681	1.59514	Cardiac ICU	1	Alive	0	Alive	1	254	Infarction, acute myocardial (MI)	21:00:00	17:05:00	21:08:00	11:25:00	2015	Emergency Department	Emergency Department	admit				105	146	105	124.7	79	90	61	78.675	95	111	78	96.875	83	85	53	66.6765
2865550	2321050	Female	2	80	Caucasian	1	155	43.1		-50	5171	7126	4.98333	3.59097	Cardiac ICU	1	Alive	0	Alive	1	396	Rhythm disturbance (atrial, supraventricular)	22:30:00	22:06:00	23:20:00	13:31:00	2014	Emergency Department	Emergency Department	admit				86	165	86	114.354	89	123	46	68.7559	100	173	55	81.1622	116	152	68	95.6416
3100307	2518438	Male	1	89	Caucasian	1	167.6	72.9	72.9	-49	3758	4021	2.82639	2.60972	Cardiac ICU	1	Alive	0	Alive	1	420	Bleeding, lower GI	23:08:00	18:58:00	23:57:00	14:35:00	2015	Emergency Department	Emergency Department	admit				89	164	89	127.04	73	114	51	73.7467	83	118	62	85.8267	106	125	60	98.8926
2389665	1895569	Female	2	62	Caucasian	1	160	72.6	71.2	-17636	1450	5744	16.2361	1.00694	Cardiac ICU	1	Alive	0	Alive	7	336	CABG alone, coronary artery bypass grafting	11:10:00	16:50:00	17:06:00	17:16:00	2015		Operating Room	transfer	37.5	38	36.9	144	175	89	122.619	65	69	45	58.1973	96	96	77	84.9333	79	88	66	76.8226
2638779	2112281	Male	1	61	Caucasian	1	185.4	112.4		0	8061	11626	8.07361	5.59792	Cardiac ICU	1	Alive	0	Alive	1	365	Rhythm disturbance (ventricular)	20:52:00	22:38:00	20:52:00	11:13:00	2015	Direct Admit	Direct Admit	admit				57	151	57	112.176	57	114	36	67.7582	67	118	48	77.7692	77	145	63	80.5203
1504892	1156067	Female	2	56	African American	2	172	118.7	121.5	-345	2473	3838	2.90486	1.71736	Cardiac ICU	1	Alive	0	Alive	1	243	Sepsis, pulmonary	01:38:00	23:21:00	07:23:00	00:36:00	2015	Emergency Department	Emergency Department	stepdown/other				58	145	58	107.138	24	108	24	51.069	34	120	34	68.4828	74	78	59	69.7688
972384	716544	Male	1	47	African American	2	170.2	79.8		-53	3039	3063	2.16389	2.11042	Cardiac ICU	1	Alive	0	Alive	2	181	Embolus, pulmonary	13:57:00	17:53:00	14:50:00	17:29:00	2015	Other ICU	Emergency Department	transfer				121	189	121	149.127	104	116	76	97.5267	118	135	94	115.527	112	124	74	101.257
1475526	1131372	Male	1	50	African American	2	180	65.5	66.5	-250	238	3169	2.37431	0.165278	Cardiac ICU	1	Alive	0	Alive	1	243	Infarction, acute myocardial (MI)	06:48:00	15:47:00	10:58:00	14:56:00	2014	Emergency Department	Emergency Department	admit							120.3				65				80.6	87
2584905	2062520	Female	2	44	Caucasian	1	170.1	126.5	133.2	0	4611	4611	3.20208	3.20208	Cardiac ICU	1	Alive	0	Alive	1	365	MI admitted > 24 hrs after onset of ischemia	17:00:00	21:51:00	17:00:00	21:51:00	2014	Floor	Floor	admit				41	196	41	116.042	47	88	28	63.9418	53	109	31	75.6773	62	85	53	62.8704
3059965	2482865	Male	1	54	Other/Unknown	3	155	50	53.8	-212	9470	15307	10.7771	6.57639	Cardiac ICU	1	Alive	0	Alive	1	420	Pneumonia, bacterial	03:30:00	22:09:00	07:02:00	20:52:00	2015	Emergency Department	Emergency Department	admit				61	261	61	155.092	111	179	29	84.8233	123	185	37	101.321	122	132	49	78.0797
1818249	1430768	Male	1	76	Caucasian	1	180.3	111.9		-127	2890	5713	4.05556	2.00694	Cardiac ICU	1	Alive	0	Alive	1	282	Infarction, acute myocardial (MI)	17:55:00	19:15:00	20:02:00	20:12:00	2015		Other Hospital	admit				119	192	119	157.25	91	104	58	85	119	140	84	113.714	74	103	0	73.4018
1446539	1107169	Female	2	90	Caucasian	1	152	59.3	61.1	-461	2725	9960	7.23681	1.89236	Cardiac ICU	1	Alive	0	Alive	1	243	Cardiac arrest (with or without respiratory arrest; for respiratory arrest see Respiratory System)	13:19:00	19:00:00	21:00:00	18:25:00	2015	Emergency Department	Emergency Department	admit				89	132	89	109.438	65	89	35	56.5625	77	93	55	74.5306	92	111	82	94.5865
529619	447229	Male	1	78	Hispanic	3	160	57.6	59.7	-496	3367	7450	5.51806	2.33819	Cardiac ICU	1	Alive	0	Alive	1	141	Embolus, pulmonary	11:29:00	23:55:00	19:45:00	03:52:00	2015	Emergency Department	Emergency Department	admit				75	172	75	133.678	53	145	38	61.3729	75	150	58	78.3559	70	104	64	80.4224
328831	283553	Male	1	69	African American	2	175.3	55.3		-3051	7403	14553	12.225	5.14097	Cardiac ICU	1	Alive	0	Alive	1	122	Graft, femoral-femoral bypass	16:00:00	21:24:00	18:51:00	22:14:00	2015	Operating Room	Operating Room	admit				93	137	67	100.189	50	105	32	56.8689	59	109	41	65.6724	83	113	64	88.1779
1819538	1431896	Male	1	86	Caucasian	1	177.8	82.8	82.8	-144	3530	6299	4.47431	2.45139	Cardiac ICU	1	Alive	0	Alive	1	282	Sepsis, unknown	12:47:00	00:10:00	15:11:00	02:01:00	2015		Emergency Department	admit				70	160	70	108.247	63	88	43	61.6538	74	117	54	79.4341	92	113	57	83.0255
1546444	1190852	Female	2	88	Caucasian	1	170	51.2	51.3	-15	2475	12085	8.40278	1.71875	Cardiac ICU	1	Alive	0	Alive	1	243	Coma/change in level of consciousness (for hepatic see GI, for diabetic see Endocrine, if related to cardiac arrest, see CV)	06:13:00	15:53:00	06:28:00	23:43:00	2014		Direct Admit	admit				84	176	84	117.923	57	110	37	59.5962	75	119	51	78.3461	75	88	52	67.3504
3064036	2486425	Male	1	61	Caucasian	1	173	82	84.8	-3	39670	39717	27.5833	27.5486	Cardiac ICU	1	Alive	0	Alive	1	420	Sepsis, pulmonary	06:59:00	20:59:00	07:02:00	20:12:00	2014	Other Hospital	Other Hospital	admit	36.1	38.1	36.1	66	146	66	105.805	65	105	33	68.4551	74	108	41	76.6431	95	144	56	96.5466
977387	720546	Female	2	73	African American	2	167.64	86.36	76.82	-80	4077	11277	7.88681	2.83125	Cardiac ICU	1	Alive	0	Alive	1	181	Restrictive lung disease (i.e., Sarcoidosis, pulmonary fibrosis)	01:19:00	22:36:00	02:39:00	22:36:00	2015	Emergency Department	Emergency Department	admit				90	164	90	125.121	59	99	47	62.0323	81	134	62	87.0556	64	82	60	61.9432
401885	343514	Male	1	51	Caucasian	1	177.8	88.45		-149	1850	3328	2.41458	1.28472	Cardiac ICU	1	Alive	0	Alive	1	122	Infarction, acute myocardial (MI)	05:31:00	15:28:00	08:00:00	14:50:00	2015	Floor	Floor	admit				171	191	150	167.074	87	137	73	84.5	94	128	70	99.6941	61	78	48	57.7273
959624	706269	Female	2	87	Caucasian	1	157.48	88.81	88.81	-66	728	6340	4.44861	0.505556	Cardiac ICU	1	Alive	0	Alive	1	184	CHF, congestive heart failure	09:40:00	20:26:00	10:46:00	22:54:00	2015	Emergency Department	Emergency Department	admit				106	143	106	122.579	71	119	58	75.3158	82	122	76	87.6316	106	114	80	92.8099
342459	294711	Male	1	58	Caucasian	1	177.8	90.7		-365	2122	3735	2.84722	1.47361	Cardiac ICU	1	Alive	0	Alive	1	122	Coma/change in level of consciousness (for hepatic see GI, for diabetic see Endocrine, if related to cardiac arrest, see CV)	02:14:00	22:34:00	08:19:00	19:41:00	2015	Emergency Department	Emergency Department	admit				70	155	70	104.486	94	94	23	64.8143	107	107	46	74.4933	69	103	62	75.5941
3103420	2521151	Female	2	64	African American	2	157.5	124	121	-89	30305	36112	25.1396	21.0451	Cardiac ICU	1	Alive	0	Alive	1	420	Sepsis, pulmonary	17:20:00	20:41:00	18:49:00	19:54:00	2014	Emergency Department	Emergency Department	admit	37.9	38.2	28.15	75	209	75	131.815	119	181	35	66.0216	123	184	45	81.3045	129	131	65	90.1723
3337071	2728501	Male	1	59	Caucasian	1	180.3	100		-3250	2560	5283	5.92569	1.77778	Cardiac ICU	1	Alive	0	Alive	2	458	Extremity only trauma, surgery for	20:50:00	19:03:00	03:00:00	21:40:00	2014	Emergency Department	Recovery Room	readmit				183	188	79	136.312	79	90	69	75.5333	114	114	91	102.533	74	105	63	78.4638
397077	339608	Male	1	55	African American	2	172.7	78		-168	1629	3428	2.49722	1.13125	Cardiac ICU	1	Alive	0	Alive	1	122	Infarction, acute myocardial (MI)	10:50:00	22:46:00	13:38:00	16:47:00	2015	Emergency Department	Emergency Department	admit				148	178	132	143.775	74	109	74	81.4898	106	106	73	86.7857	90	92	69	78.3356
2639987	2113362	Male	1	70	African American	2	170.2	75.3		-219	2476	8168	5.82431	1.71944	Cardiac ICU	1	Alive	0	Alive	1	365	Infarction, acute myocardial (MI)	02:08:00	21:55:00	05:47:00	23:03:00	2015	Emergency Department	Acute Care/Floor	admit				88	178	88	126.063	54	129	35	62.8108	70	132	53	77.3513	83	90	66	76.9416
1073752	798595	Male	1	74	Other/Unknown	3	177.8	94		-109	4757	7697	5.42083	3.30347	Cardiac ICU	1	Alive	0	Alive	1	197	Infarction, acute myocardial (MI)	12:07:00	22:13:00	13:56:00	21:13:00	2015	Emergency Department	Emergency Department	admit				97	171	97	123.636	93	104	61	78.3305	105	118	71	88.8824	70	96	58	73.8816
476857	404361	Female	2	78	African American	2	160	68.9		-27	804	5591	3.90139	0.558333	Cardiac ICU	1	Alive	0	Alive	1	141	Renal failure, acute	03:43:00	01:21:00	04:10:00	17:34:00	2014		Step-Down Unit (SDU)	admit				117	155	117	139.25	83	110	78	93.75	91	118	87	103.333	89	90	81	84.8019
512136	433126	Male	1	58	Hispanic	3	167.6	94.8		-508	2045	3116	2.51667	1.42014	Cardiac ICU	1	Alive	0	Alive	1	141	Angina, unstable (angina interferes w/quality of life or meds are tolerated poorly)	09:36:00	22:00:00	18:04:00	04:09:00	2014	Floor	Floor	admit				111	127	108	115.368	62	92	59	73.02	72	103	68	82.72	58	78	55	65.7032
1806836	1420763	Male	1	60	Caucasian	1	177	124	128.5	-531	13785	19695	14.0458	9.57292	Cardiac ICU	1	Alive	0	Alive	1	282	Cardiac arrest (with or without respiratory arrest; for respiratory arrest see Respiratory System)	18:51:00	19:57:00	03:42:00	17:27:00	2015		Floor	admit				64	249	40	126.404	47	113	33	69.3041	55	132	38	90.4035	73	149	37	80.7145
371723	318778	Female	2	68	Caucasian	1	165.1	63.1		-1028	3486	4220	3.64444	2.42083	Cardiac ICU	1	Alive	0	Alive	1	122	Infarction, acute myocardial (MI)	23:13:00	14:41:00	16:21:00	02:27:00	2015	Floor	Floor	admit				74	141	74	107.039	57	83	42	59.3725	68	94	48	70.5192	86	137	75	90.3698
1849099	1457732	Female	2	65	Asian	3	160	50		-67	3310	6277	4.40555	2.29861	Cardiac ICU	1	Alive	0	Alive	1	282	CHF, congestive heart failure	10:16:00	20:00:00	11:23:00	18:33:00	2015		Emergency Department	admit				101	138	101	117.655	62	68	50	59.5172	88	94	72	82.5862	88	99	69	82.5935
2891191	2344848	Female	2	32	Caucasian	1	162.6	136.1		-478	1313	9585	6.98819	0.911806	Cardiac ICU	1	Alive	0	Alive	1	392	Hypertension, uncontrolled (for cerebrovascular accident-see Neurological System)	16:47:16	16:30:00	00:45:00	22:38:00	2014		Direct Admit	admit				101	194	101	152.543	107	109	64	89.4857	124	130	79	104	86	105	78	87.6616
3329744	2721915	Female	2	38	Other/Unknown	3	154.9	76.8		-1492	5408	11035	8.69931	3.75556	Cardiac ICU	1	Alive	0	Alive	2	458	Coma/change in level of consciousness (for hepatic see GI, for diabetic see Endocrine, if related to cardiac arrest, see CV)	03:51:00	20:38:00	04:43:00	22:51:00	2015	Other Hospital	Floor	readmit				90	151	90	110.972	53	77	53	60.6111	67	94	67	79.6944	97	129	82	98.984
398026	340390	Female	2	49	Caucasian	1	165.1	83.7		-37673	6729	55695	64.8389	4.67292	Cardiac ICU	1	Alive	0	Alive	3	122	Hemorrhage (for gastrointestinal bleeding GI-see GI system) (for trauma see Trauma)	02:41:00	22:49:00	06:34:00	22:43:00	2015	Emergency Department	Floor	readmit				130	159	88	130.801	52	111	28	70.807	58	119	20	80.3174	113	144	79	120.343
373455	320176	Male	1	68	Caucasian	1	177.8	102.3		-252	4208	4208	3.09722	2.92222	Cardiac ICU	1	Alive	0	Alive	1	122	Rhythm disturbance (conduction defect)	17:10:00	19:30:00	21:22:00	19:30:00	2015	Emergency Department	Emergency Department	admit				69	193	69	132.281	80	117	34	70.775	99	124	47	84.1808	80	98	34	72.9962
461557	392025	Male	1	54	Caucasian	1	195.6	111		-69	3318	3318	2.35208	2.30417	Cardiac ICU	1	Alive	0	Alive	1	141	Chest pain, unknown origin	13:09:00	21:36:00	14:18:00	21:36:00	2014	Floor	Floor	admit				59	192	59	114.879	73	166	12	71.3636	86	169	24	81.1212	64	86	58	68.7422
962415	708502	Male	1	30	African American	2	172.7	95.3	93	-210	4444	5684	4.09305	3.08611	Cardiac ICU	1	Alive	0	Alive	1	181	Chest pain, unknown origin	14:16:00	16:30:00	17:46:00	19:50:00	2015	Emergency Department	Emergency Department	admit				57	213	57	158.884	87	132	27	94.4496	109	181	37	118.645	93	114	62	77.8426
1752493	1373166	Female	2	58	Caucasian	1	157.4	81.8	89	-1573	3815	4941	4.52361	2.64931	Cardiac ICU	1	Alive	0	Alive	1	282	Sepsis, GI	05:57:00	18:31:00	08:10:00	23:45:00	2014		Floor	admit				78	131	78	100.387	52	82	43	55.871	64	98	55	72.9032	87	96	77	84.7346
527892	445862	Female	2	84	Hispanic	3	147.3	58.6		-204	1875	3152	2.33056	1.30208	Cardiac ICU	1	Alive	0	Alive	1	141	Infarction, acute myocardial (MI)	10:31:00	18:27:00	13:55:00	21:10:00	2014		Emergency Department	admit				105	150	105	126.21	68	86	42	55.58	85	96	61	73.19	75	83	53	64.0262
2626834	2101252	Male	1	64	Caucasian	1	180	132.2		-435	7662	10674	7.71458	5.32083	Cardiac ICU	1	Alive	0	Alive	1	365	Pneumonia, other	03:41:00	20:50:00	10:56:00	18:38:00	2015	Emergency Department	Acute Care/Floor	admit				75	154	75	112.914	81	111	48	69.1092	88	115	54	83.8513	116	146	60	84.1207
1458661	1117273	Female	2	51	Caucasian	1	157	61.7	58.06	-17089	5924	5924	15.9812	4.11389	Cardiac ICU	1	Alive	0	Alive	2	243	Hepatic failure, acute	19:31:00	19:04:00	16:20:00	19:04:00	2015	Other Hospital	ICU to SDU	stepdown/other				75	108	75	92.8333	59	65	45	55.2083	67	75	55	65.75	100	119	90	99.4664
1615817	1253515	Male	1	65	Caucasian	1	175.2	113.3		-72	4280	7166	5.02639	2.97222	Cardiac ICU	1	Alive	0	Alive	1	254	Rhythm disturbance (atrial, supraventricular)	20:52:00	21:30:00	22:04:00	21:24:00	2015	Emergency Department	Emergency Department	admit				90	143	90	116.093	67	81	44	59.5463	84	99	61	82.8148	91	115	71	88.9594
2816542	2275752	Male	1	63	Caucasian	1	182.9	120.2		-145	3448	3448	2.49514	2.39444	Cardiac ICU	1	Alive	0	Alive	1	386	Infarction, acute myocardial (MI)	05:48:05	17:41:00	08:13:00	17:41:00	2015		Emergency Department	admit				134	192	134	161.125	76	96	69	81.375	96	121	88	100.406	79	91	56	66.0591
3336336	2727819	Female	2	65	Caucasian	1	167.6	124.7	133.1	-17279	39270	39270	39.2701	27.2708	Cardiac ICU	1	Alive	0	Alive	2	458	Renal failure, acute	09:10:00	15:39:00	09:09:00	15:39:00	2015	Operating Room	Other ICU	transfer	29.75	37.3	29.75	69	191	69	110.797	46	109	29	54.1453	66	122	45	76.6438	105	153	54	82.5532
2775509	2237746	Female	2	60	Caucasian	1	167.6	70		-10	2911	5633	3.91875	2.02153	Cardiac ICU	1	Alive	0	Alive	1	386	CHF, congestive heart failure	03:12:00	01:15:00	03:22:00	03:53:00	2014		Other Hospital	admit				48	120	48	89.9474	52	78	21	42.4803	59	85	28	53.5882	80	101	71	83.8493
506512	428542	Male	1	68	Caucasian	1	177.8	80.7		-4237	1441	6889	7.72639	1.00069	Cardiac ICU	1	Alive	0	Alive	2	141	Cardiovascular medical, other	23:04:00	16:30:00	21:41:00	21:42:00	2015	Operating Room	ICU to SDU	readmit				82	137	82	97.3704	63	73	38	53.7407	73	88	47	63.7037	73	83	67	73.3713
1060277	786439	Female	2	53	Caucasian	1	160	69.8		-19	4412	4320	3.01319	3.06389	Cardiac ICU	1	Alive	0	Alive	1	197	Cardiomyopathy	21:41:00	22:00:00	22:00:00	23:32:00	2014		Other Hospital	admit				92	131	62	93.824	68	103	52	71.5992	79	95	20	68.4408	116	136	79	117.089
1522665	1170956	Male	1	72	African American	2	170	95.6	94.48	-422	1600	3035	2.40069	1.11111	Cardiac ICU	1	Alive	0	Alive	1	243	Infarction, acute myocardial (MI)	09:48:00	19:25:00	16:50:00	19:30:00	2015	Emergency Department	Emergency Department	stepdown/other				103	171	103	126.238	110	110	65	83.7143	131	131	75	95.3333	91	94	60	73.9444
1638894	1273775	Female	2	60	African American	2	152	82.5	73.5	-188	22891	22891	16.0271	15.8965	Cardiac ICU	1	Alive	0	Alive	1	259	Cardiac arrest (with or without respiratory arrest; for respiratory arrest see Respiratory System)	20:24:00	21:03:00	23:32:00	21:03:00	2014	Emergency Department	Emergency Department	admit				104	209	61	123.885	59	113	28	59.7359	84	127	33	68.7447	119	159	44	92.0316
2874398	2329288	Female	2	61	Asian	3	150	50.3		-85	2221	3565	2.53472	1.54236	Cardiac ICU	1	Alive	0	Alive	1	396	Pneumothorax	14:40:00	03:30:00	16:05:00	05:06:54	2014		Floor	admit				46	186	46	102.256	30	124	18	42.9146	40	158	28	62.181	90	105	62	70.0365
3067089	2489119	Female	2	45	Caucasian	1	168	81.9	84.4	-70	2375	9513	6.65486	1.64931	Cardiac ICU	1	Alive	0	Alive	1	420	Bleeding, upper GI	04:49:00	20:32:00	05:59:00	21:34:00	2015	Emergency Department	Emergency Department	admit				91	167	91	134.412	98	123	49	88.2745	103	127	59	98.7647	99	122	65	86.7899
2851420	2307997	Male	1	90	African American	2	188	66		-4920	11760	11760	11.5833	8.16667	Cardiac ICU	1	Alive	0	Alive	1	396	Sepsis, pulmonary	07:30:00	21:30:00	17:30:00	21:30:00	2014		Floor	admit	34	37.333	34	64	165	64	107.407	108	128	34	54.5432	129	133	38	67.5013	115	120	60	93.2678
3059792	2482716	Female	2	53	Caucasian	1	162.6	92.2	97.2	-53	11182	15414	10.741	7.76528	Cardiac ICU	1	Alive	0	Alive	1	420	Bleeding, upper GI	00:47:00	18:34:00	01:40:00	20:02:00	2014	Emergency Department	Emergency Department	admit	36.4	38.5	26.6	64	210	64	125.623	112	167	33	75.5459	116	171	42	86.8265	110	150	59	95.7174
2776864	2238988	Male	1	49	Caucasian	1	172.7	88.7		-4826	2812	8580	9.30972	1.95278	Cardiac ICU	1	Alive	0	Alive	1	396	Shock, cardiogenic	12:29:20	19:55:00	20:55:00	19:47:00	2015	Floor	Floor	admit				70	128	70	95.3475	70	101	35	65.161	80	105	45	71.9333	79	86	60	69.705
2824713	2283291	Female	2	77	Hispanic	3	160	65.3		-616	994	2756	2.34167	0.690278	Cardiac ICU	1	Alive	0	Alive	1	386	Rhythm disturbance (conduction defect)	16:43:55	00:55:00	02:59:00	19:33:00	2015	Emergency Department	Emergency Department	admit				119	143	119	131.852	51	101	43	53.963	70	105	67	73.1667	69	86	65	68.9492
1524149	1172207	Female	2	86	Caucasian	1	152	59	58.42	-623	7681	11975	8.74861	5.33403	Cardiac ICU	1	Alive	0	Alive	1	243	Rhythm disturbance (atrial, supraventricular)	00:50:00	18:48:00	11:13:00	19:14:00	2015	Emergency Department	Emergency Department	stepdown/other				87	162	87	116.022	69	111	41	61.7333	82	121	55	78.2333	103	134	66	91.2281
2596474	2073163	Male	1	63	Hispanic	3	167.6	70.4		-3	7892	13833	9.60833	5.48056	Cardiac ICU	1	Alive	0	Alive	1	365	Infarction, acute myocardial (MI)	03:54:00	18:30:00	03:57:00	15:29:00	2014	Floor	Direct Admit	admit				58	133	58	94.3067	86	91	32	63.8067	95	96	42	70.4706	90	124	75	95.789
1788352	1404592	Male	1	54	Caucasian	1	167.6	73.4		-605	4213	6891	5.20556	2.92569	Cardiac ICU	1	Alive	0	Alive	1	282	Graft, aorto-femoral bypass	10:39:00	15:35:00	20:44:00	18:57:00	2015		Operating Room	admit				152	208	73	139.229	65	194	49	62.8584	101	109	61	85.7536	83	124	77	97.407
2728472	2194145	Male	1	54	Caucasian	1	177.8	62		-298	29626	63014	43.9667	20.5736	Cardiac ICU	1	Alive	0	Alive	1	392	Pneumonia, bacterial	00:12:34	23:24:00	05:10:00	18:56:00	2014	Emergency Department	Emergency Department	admit				50	206	50	125.082	73	156	26	66.1967	82	162	33	79.6758	140	167	53	95.3041
979859	722527	Male	1	59	Caucasian	1	170.2	68	74.4	-126	5592	5592	3.97083	3.88333	Cardiac ICU	1	Alive	0	Alive	1	181	Rhythm disturbance (atrial, supraventricular)	22:42:00	22:00:00	00:48:00	22:00:00	2015		Emergency Department	admit				88	197	88	141.646	82	114	47	82.7786	121	154	62	104.882	56	86	34	59.5249
450395	383032	Male	1	77	Caucasian	1	182.9	80.7		-4371	1951	4320	6.03542	1.35486	Cardiac ICU	1	Alive	0	Alive	3	141	Cardiovascular medical, other	17:27:00	18:18:00	18:18:00	02:49:00	2014		ICU to SDU	readmit				108	156	108	135.652	54	95	36	50.1304	77	101	55	69.5652	72	112	66	81.2047
3332231	2724133	Female	2	61	Other/Unknown	3	144.8	40.9	44.1	-433	2516	5666	4.23542	1.74722	Cardiac ICU	1	Alive	0	Alive	1	458	Sepsis, renal/UTI (including bladder)	21:39:00	03:18:00	04:52:00	22:48:00	2015	Emergency Department	Emergency Department	admit				84	116	84	100.827	51	59	41	52.8518	66	83	59	73.2222	96	106	81	89.114
2581151	2059076	Male	1	59	Caucasian	1	175.3	81.5		-18	4229	5446	3.79444	2.93681	Cardiac ICU	1	Alive	0	Alive	1	365	Shock, cardiogenic	20:43:00	15:47:00	21:01:00	19:30:00	2015	Direct Admit	Direct Admit	admit				92	169	92	126.347	66	111	49	65.0267	86	117	62	78.9067	86	119	57	72.3584
483344	409598	Male	1	74	Other/Unknown	3	193	99.7	109.6	-79	5998	8351	5.85417	4.16528	Cardiac ICU	1	Alive	0	Alive	1	141	Rhythm disturbance (atrial, supraventricular)	23:50:00	20:20:00	01:09:00	05:07:00	2014	Emergency Department	Emergency Department	admit				68	156	68	123.46	116	133	46	86.5315	122	137	57	94.7232	117	130	54	100.528
1526288	1174024	Male	1	52	African American	2	183	157	117.8	-589	3430	15297	11.0319	2.38194	Cardiac ICU	1	Alive	0	Alive	1	243	Angina, stable (asymp or stable pattern of symptoms w/meds)	15:26:00	16:12:00	01:15:00	10:25:00	2015	Direct Admit	Direct Admit	stepdown/other				113	183	113	140.224	109	126	63	81.8806	135	135	77	100.299	67	95	60	70.4532
1779284	1396565	Male	1	51	Caucasian	1	165.1	88		-158	3313	3313	2.41042	2.30069	Cardiac ICU	1	Alive	0	Alive	1	282	Infarction, acute myocardial (MI)	13:49:00	23:40:00	16:27:00	23:40:00	2014		Direct Admit	admit				78	154	78	117.46	71	96	43	68.1905	97	112	55	86.873	82	99	63	78.6923
1550948	1194624	Male	1	75	Caucasian	1	180	93.44	93.44	-1405	3013	3013	3.06806	2.09236	Cardiac ICU	1	Alive	0	Alive	1	243	CHF, congestive heart failure	15:31:00	17:09:00	14:56:00	17:09:00	2015	Floor	Floor	stepdown/other				117	205	117	156.793	66	100	43	63.6897	95	122	67	95.7241	60	93	60	62.5153
3033986	2460086	Female	2	71	Caucasian	1	157.5	105.9	111.1	-167	2170	3952	2.86042	1.50694	Cardiac ICU	1	Alive	0	Alive	1	420	Chest pain, atypical (noncardiac chest pain)	01:35:00	22:14:00	04:22:00	16:32:00	2014	Emergency Department	Emergency Department	admit				85	166	85	130.976	55	121	40	62.8333	66	125	55	79.0952	54	91	42	67.5438
450348	382994	Female	2	54	African American	2	170.2	80.7		-7966	5229	14368	15.5097	3.63125	Cardiac ICU	1	Alive	0	Alive	2	141	Cardiovascular medical, other	09:00:00	21:14:00	21:46:00	12:55:00	2015	Floor	ICU to SDU	readmit				103	215	103	161.321	70	162	44	72.7537	98	171	65	94.6716	78	86	58	71.1729
2759469	2222900	Female	2	28	Caucasian	1	170.1	81.6		-273	5619	5658	4.11875	3.90208	Cardiac ICU	1	Alive	0	Alive	1	392	Sepsis, unknown	22:48:09	01:39:00	03:21:00	01:00:00	2015	Emergency Department	Emergency Department	admit				51	160	51	108.826	71	126	35	74.3163	83	133	41	81.8265	124	135	61	107.109
1518217	1167233	Male	1	65	Caucasian	1	173	97	98.6	-521	1219	15805	11.3375	0.846528	Cardiac ICU	1	Alive	0	Alive	2	243	Angina, unstable (angina interferes w/quality of life or meds are tolerated poorly)	12:28:00	20:34:00	21:09:00	17:28:00	2014	Emergency Department	Step-Down Unit (SDU)	admit				102	134	102	118.05	76	82	68	74.45	88	100	78	87.7	62	77	59	65.8389
3331664	2723622	Male	1	77	Caucasian	1	170.2	87	88.6	-9	8157	22625	15.7181	5.66458	Cardiac ICU	1	Alive	0	Alive	1	458	CVA, cerebrovascular accident/stroke	04:59:00	22:13:00	05:08:00	21:05:00	2015	Direct Admit	Other Hospital	admit				67	210	67	124.352	66	107	45	64.3289	95	147	52	87.7919	82	114	42	70.0862
2636623	2110276	Male	1	46	Caucasian	1	180	103.7		-4411	2356	5396	6.81042	1.63611	Cardiac ICU	1	Alive	0	Alive	1	365	Defibrillator, automatic implantable cardiac; insertion of	04:28:00	23:55:00	05:59:00	21:15:00	2014	Floor	Operating Room	admit	37.7	38.5	37.45	128	198	78	129.246	55	109	0	58.7694	83	85	83	84.3333	50	85	50	67.4434
2620349	2095219	Male	1	72	Caucasian	1	183	91.2		-552	3642	3642	2.9125	2.52917	Cardiac ICU	1	Alive	0	Alive	1	365	Rhythm disturbance (ventricular)	21:06:00	19:00:00	06:18:00	19:00:00	2014	Floor	Floor	admit				73	167	73	120.365	69	123	45	72.5135	82	134	52	83.4459	56	71	33	49.5668
3328325	2720643	Male	1	18	African American	2	185.4	64.9	64.9	-393	3448	3448	2.66736	2.39444	Cardiac ICU	1	Alive	0	Alive	1	458	Overdose, alcohols (bethanol, methanol, ethylene glycol)	01:51:00	17:52:00	08:24:00	17:52:00	2015	Emergency Department	Emergency Department	admit				89	127	89	103.979	65	81	49	63.4167	78	99	66	78.1042	110	133	53	89.0015
3345874	2736458	Male	1	55	African American	2	190.5	165.9	169.2	-73	2761	11397	7.96528	1.91736	Cardiac ICU	1	Alive	0	Alive	1	458	Rhythm disturbance (conduction defect)	19:56:00	19:06:00	21:09:00	19:10:00	2014	Emergency Department	Emergency Department	admit				91	172	91	128.116	51	93	50	74.5465	69	118	65	95.1279	79	90	73	80.8153
3336762	2728219	Male	1	63	Other/Unknown	3	170.1	77	77.2	-3335	2644	7151	7.28194	1.83611	Cardiac ICU	1	Alive	0	Alive	1	458	Angina, stable (asymp or stable pattern of symptoms w/meds)	17:04:00	23:50:00	00:39:00	20:43:00	2014	Floor	Floor	admit				80	200	80	131.44	84	105	45	65.56	121	125	61	90.63	52	81	44	58.1863
2630434	2104553	Female	2	56	Caucasian	1	160	68.2		-179	4135	8359	5.92917	2.87153	Cardiac ICU	1	Alive	0	Alive	1	365	Diabetic ketoacidosis	19:47:00	18:05:00	22:46:00	19:41:00	2014	Emergency Department	Emergency Department	admit				77	175	77	119.724	103	155	29	57.3276	111	160	41	71.6724	114	122	80	93.0498
467642	396915	Female	2	63	Caucasian	1	185.4	123.3		-1265	2855	5905	4.97917	1.98264	Cardiac ICU	1	Alive	0	Alive	1	141	Respiratory - medical, other	01:27:00	00:57:00	22:32:00	22:07:00	2015	Floor	Floor	admit				64	207	64	106.549	67	188	23	60.4118	76	192	29	72.5	67	82	59	66.3127
3061040	2483801	Male	1	31	Caucasian	1	172.7	62.5	70.2	-17	8700	11803	8.20833	6.04167	Cardiac ICU	1	Alive	0	Alive	1	420	Sepsis, other	17:43:00	22:43:00	18:00:00	19:00:00	2014	Other Hospital	Other Hospital	admit	31.8	37.6	26.3	107	235	78	127.158	59	124	40	76.6312	69	129	50	86.7125	74	100	42	82.8041
2577185	2055446	Female	2	57	African American	2	175.3	143.2		-56	1652	3066	2.16806	1.14722	Cardiac ICU	1	Alive	0	Alive	1	365	Cardiomyopathy	18:58:00	23:00:00	19:54:00	23:26:00	2015	Acute Care/Floor	Acute Care/Floor	admit				81	194	81	123.729	97	116	42	63.2588	122	133	48	76.7059	90	115	59	68.9497
470825	399499	Male	1	46	African American	2	185.4	113.1		-10715	3907	26896	26.1187	2.71319	Cardiac ICU	1	Alive	0	Alive	1	141	CVA, cerebrovascular accident/stroke	16:40:00	19:31:00	03:15:00	20:22:00	2014	Floor	Floor	admit				69	141	69	102.381	103	103	43	69.5143	111	111	50	76.4245	93	111	59	81.8836
2705698	2172944	Female	2	87	Caucasian	1	160	90.7		-208	4801	7765	5.53681	3.33403	Cardiac ICU	1	Alive	0	Alive	1	392	Bleeding, lower GI	07:36:20	20:29:00	11:04:00	19:05:00	2014		Emergency Department	admit				70	165	70	125.311	59	125	27	55.3106	76	129	47	71.5606	74	101	65	77.0437
2860512	2316393	Male	1	64	Caucasian	1	170.2	48.5		-8563	8897	14749	16.1889	6.17847	Cardiac ICU	1	Alive	0	Alive	1	386	Sepsis, pulmonary	20:40:39	01:12:00	19:23:00	23:40:00	2014	Floor	Floor	admit				68	192	68	106.51	39	160	38	63.5704	46	169	46	73.4175	110	127	71	90.4646
530936	448262	Male	1	34	Hispanic	3	172.7	80.7		-158	5550	6974	4.95278	3.85417	Cardiac ICU	1	Alive	0	Alive	1	141	Rhythm disturbance (atrial, supraventricular)	18:01:00	16:53:00	20:39:00	17:09:00	2014	Emergency Department	Emergency Department	admit				40	161	40	107.067	67	127	16	70.5959	73	136	25	78.6891	115	137	71	101.341
3340324	2731425	Male	1	84	Caucasian	1	180.3	70.4	68.4	-74	854	3681	2.60764	0.593055	Cardiac ICU	1	Alive	0	Alive	1	458	Coma/change in level of consciousness (for hepatic see GI, for diabetic see Endocrine, if related to cardiac arrest, see CV)	07:15:00	21:50:00	08:29:00	22:43:00	2014	Emergency Department	Emergency Department	admit				98	146	98	121.417	58	67	53	60.25	84	96	71	84.5	68	108	65	78.4521
2370859	1879888	Male	1	47	Caucasian	1	182.9	98.1	99.93	-27	5994	9008	6.27431	4.1625	Cardiac ICU	1	Alive	0	Alive	1	336	MI admitted > 24 hrs after onset of ischemia	18:40:00	01:15:00	19:07:00	23:01:00	2015	Other Hospital	Other Hospital	admit	38.4	38.4	37.4	77	130	77	104.25	61	88	49	66.808	76	103	59	80.3514	70	121	65	89.9551
3089258	2508747	Male	1	67	Asian	3	167.6	96.4	96.4	-69	1025	6537	4.5875	0.711806	Cardiac ICU	1	Alive	0	Alive	1	420	Bleeding, upper GI	05:05:00	19:11:00	06:14:00	23:19:00	2014	Emergency Department	Emergency Department	admit				103	140	103	117.946	61	84	30	60.1892	75	93	51	73.5676	70	93	64	75.5303
2603177	2079353	Female	2	57	Caucasian	1	165.1	97.5		-74	2291	4802	3.38611	1.59097	Cardiac ICU	1	Alive	0	Alive	1	365	Sepsis, pulmonary	07:16:00	16:32:00	08:30:00	22:41:00	2015	Direct Admit	Direct Admit	admit	37.9	38.2	37.7	111	149	86	116.874	62	140	17	66.6739	68	148	30	75.4783	70	95	55	66.6667
3343421	2734234	Female	2	31	African American	2	167.4	175	180	-150	3170	3170	2.30556	2.20139	Cardiac ICU	1	Alive	0	Alive	1	458	Cardiac arrest (with or without respiratory arrest; for respiratory arrest see Respiratory System)	15:45:00	23:05:00	18:15:00	23:05:00	2014	Emergency Department	Emergency Department	admit				98	160	98	118.755	58	82	49	62.3585	84	102	70	84.1698	81	101	40	82.1619
495567	419626	Male	1	40	Other/Unknown	3	165.1	79.3		-97	2867	2867	2.05833	1.99097	Cardiac ICU	1	Alive	0	Alive	1	141	MI admitted > 24 hrs after onset of ischemia	00:34:00	01:58:00	02:11:00	01:58:00	2014		Operating Room	admit				65	132	65	108.037	68	96	37	66.6296	76	102	44	75.7222	98	107	73	91.0055
2609399	2085118	Male	1	62	Caucasian	1	175	107.4		-120	1427	2918	2.10972	0.990972	Cardiac ICU	1	Alive	0	Alive	1	365	Infarction, acute myocardial (MI)	17:37:00	20:15:00	19:37:00	19:24:00	2014	Emergency Department	Emergency Department	admit				89	129	89	110.571	60	70	34	54.6191	74	85	46	67.9524	55	79	53	62.0204
977395	720552	Male	1	90	Other/Unknown	3	175.26	71.6	76.2	-95	3557	6703	4.72083	2.47014	Cardiac ICU	1	Alive	0	Alive	1	184	Infarction, acute myocardial (MI)	03:31:00	20:49:00	05:06:00	16:23:00	2015		Emergency Department	admit				78	154	78	113.364	57	100	45	70	67	119	59	85.5124	82	91	57	68.6771
2615548	2090813	Male	1	56	Caucasian	1	163	85.4		-357	1630	2715	2.13333	1.13194	Cardiac ICU	1	Alive	0	Alive	1	365	Angina, unstable (angina interferes w/quality of life or meds are tolerated poorly)	15:09:00	18:21:00	21:06:00	00:16:00	2014	Direct Admit	Direct Admit	admit				98	176	98	138.415	70	84	51	68.2075	88	107	61	84.8113	63	90	58	73.0556
327789	282682	Male	1	88	Caucasian	1	179.1	63		-7610	1252	2997	7.36597	0.869444	Cardiac ICU	1	Alive	0	Alive	1	122	Fracture-pathological, non-union, non-traumatic, for fractures due to trauma see Trauma	15:26:00	00:13:00	22:16:00	19:08:00	2014	Operating Room	Operating Room	admit				71	115	71	97.2558	46	67	27	51.2093	58	76	39	61.9888	56	115	49	67.7531
964141	709904	Male	1	57	Caucasian	1	182.9	77.8	80.7	-9577	3286	11761	14.8181	2.28194	Cardiac ICU	1	Alive	0	Alive	2	181	Sepsis, pulmonary	04:07:00	23:45:00	19:44:00	02:30:00	2014	Emergency Department	Other ICU	transfer							120.3				65				80.6	87
2627024	2101430	Male	1	63	Asian	3	167.6	82.1		-84	4343	5972	4.20556	3.01597	Cardiac ICU	1	Alive	0	Alive	1	365	Cardiomyopathy	15:45:00	20:41:00	17:09:00	17:32:00	2014	Emergency Department	Emergency Department	admit				61	160	61	106.554	88	106	36	65.4865	97	115	43	74.8311	80	87	50	68.8343
2674987	2144523	Male	1	49	Caucasian	1	175.3	128.05		-2690	30423	36353	27.1132	21.1271	Cardiac ICU	1	Alive	0	Alive	1	396	Alcohol withdrawal	18:07:34	20:50:00	14:57:00	18:00:00	2015	Floor	Floor	admit	37.139	40	26.056	55	180	55	123.124	86	131	22	80.8612	97	135	36	90.7883	163	201	44	98.5986
2615837	2091079	Male	1	40	Caucasian	1	177.8	78.8		-5414	2999	11725	11.9021	2.08264	Cardiac ICU	1	Alive	0	Alive	1	365	Cardiomyopathy	02:27:00	00:06:00	20:41:00	22:40:00	2015	Acute Care/Floor	Acute Care/Floor	admit				46	180	46	107.139	80	146	29	68.3605	85	153	33	76.9767	94	114	65	89.0572
456777	388180	Male	1	81	Hispanic	3	177.8	59.8		-81	4014	5261	3.70972	2.7875	Cardiac ICU	1	Alive	0	Alive	1	141	Hypertension, uncontrolled (for cerebrovascular accident-see Neurological System)	06:00:00	23:02:00	07:21:00	02:15:00	2015	Emergency Department	Emergency Department	admit				109	191	109	142.606	54	86	46	59.4038	77	100	68	80.2019	61	84	46	59.9021
2753250	2217137	Male	1	51	Caucasian	1	175.3	93		-207	2418	3860	2.82431	1.67917	Cardiac ICU	1	Alive	0	Alive	1	386	Infarction, acute myocardial (MI)	03:43:35	23:30:00	07:10:00	23:28:00	2015	Operating Room	Emergency Department	admit				109	162	109	127.4	92	116	57	82.8	99	123	72	93.5	66	88	51	65.1588
2097331	1662771	Female	2	57	Caucasian	1	157	70.5	70.5	-1200	2298	534207	90	1.59583	Cardiac ICU	1	Alive	0	Alive	1	318	Sepsis, GI	01:37:00	21:04:00	21:37:00	11:55:00	2014	Other Hospital	Other Hospital	admit				63	147	63	107.722	40	107	35	59.3222	51	113	48	76.4667	75	117	58	85.7456
2604694	2080766	Female	2	28	Caucasian	1	167.6	52.1		-82	14159	22728	15.8403	9.83264	Cardiac ICU	1	Alive	0	Alive	1	365	Shock, cardiogenic	03:09:00	23:19:00	04:31:00	00:30:00	2015	Emergency Department	Emergency Department	admit				46	154	46	76.7276	52	106	28	47.6259	63	118	33	54.284	121	135	77	100.471
3050794	2474835	Male	1	46	Caucasian	1	185.4	127.2	131.5	-177	2315	6644	4.73681	1.60764	Cardiac ICU	1	Alive	0	Alive	1	420	Overdose, other toxin, poison or drug	05:19:00	23:00:00	08:16:00	22:51:00	2014	Emergency Department	Emergency Department	admit	34.8	35.1	22.7	73	133	73	105.3	73	85	25	62.25	79	95	35	71.9	49	76	37	52.7942
2829406	2287605	Female	2	90	Caucasian	1	167.6	85		-1321	1004	8452	6.78681	0.697222	Cardiac ICU	1	Alive	0	Alive	1	396	Cellulitis and localized soft tissue infections, surgery for	03:08:00	22:01:00	01:09:00	17:53:00	2014	Floor	Recovery Room	admit				97	130	97	114.2	58	63	34	43.8222	72	75	51	60.0889	79	79	56	61.8969
446353	379724	Female	2	71	Hispanic	3	160	80.7		-4005	4647	4647	6.00833	3.22708	Cardiac ICU	1	Alive	0	Alive	2	141	Cardiovascular medical, other	22:08:00	22:20:00	16:53:00	22:20:00	2014		ICU to SDU	readmit				78	146	78	109.081	50	123	29	43.4368	70	129	46	59.4253	71	117	70	90.0816
517350	437347	Male	1	48	Hispanic	3	154.9	91		-373	1708	2848	2.23681	1.18611	Cardiac ICU	1	Alive	0	Alive	1	141	Rhythm disturbance (atrial, supraventricular)	15:03:00	20:44:00	21:16:00	01:44:00	2014		Emergency Department	admit				97	134	97	116.267	62	109	59	72.1333	71	115	69	81.7	89	105	78	91.6067
3095736	2514416	Male	1	55	Caucasian	1	175.3	82.6	85.7	-172	2620	3681	2.67569	1.81944	Cardiac ICU	1	Alive	0	Alive	1	420	Drug withdrawal	02:33:00	18:46:00	05:25:00	01:05:00	2015	Emergency Department	Emergency Department	admit				105	167	105	138.793	112	148	61	87.6379	121	151	67	99.5862	81	108	62	75.5184
1481905	1136784	Male	1	61	African American	2	178	111	111	-156	2640	4122	2.97083	1.83333	Cardiac ICU	1	Alive	0	Alive	1	243	Rhythm disturbance (ventricular)	18:26:00	17:44:00	21:02:00	17:02:00	2015	Emergency Department	Emergency Department	stepdown/other				106	135	106	120.138	49	66	42	54.1724	74	82	62	73.9655	61	94	59	60.94
2860461	2316344	Female	2	48	Hispanic	3	154.9	62.3		-37	2671	8379	5.84444	1.85486	Cardiac ICU	1	Alive	0	Alive	1	392	CVA, cerebrovascular accident/stroke	00:37:08	20:53:00	01:14:00	21:45:00	2014		Direct Admit	admit				108	169	108	135.491	92	111	61	78.5943	110	122	76	91.566	80	94	53	74.884
2599505	2075935	Female	2	30	Caucasian	1	167.6	111		-4	15112	30682	21.3097	10.4944	Cardiac ICU	1	Alive	0		1	365	Cardiac arrest (with or without respiratory arrest; for respiratory arrest see Respiratory System)	13:05:00	20:31:00	13:09:00	01:01:00	2014	Direct Admit	Direct Admit	admit	38.2	38.3	36.05	107	153	68	108.509	70	93	40	61.5665	55	153	25	68.4668	115	130	36	81.2435
1624796	1261362	Male	1	62	Caucasian	1	180	95.3		-205	3511	4734	3.42986	2.43819	Cardiac ICU	1	Alive	0	Alive	1	254	Angina, unstable (angina interferes w/quality of life or meds are tolerated poorly)	04:01:00	14:20:00	07:26:00	17:57:00	2015	Emergency Department	Emergency Department	admit				71	165	71	126.905	80	98	35	72.1895	93	139	48	95.1895	66	104	52	62.7237
3099574	2517805	Male	1	42	Caucasian	1	163	152	156	-2166	1390	3990	4.275	0.965278	Cardiac ICU	1	Alive	0	Alive	1	420	Hypovolemia (including dehydration, Do not include shock states)	10:05:00	16:41:00	22:11:00	21:21:00	2014	Floor	Floor	admit				74	148	74	108.019	53	112	36	61.6731	63	121	46	71.3461	107	127	92	100.452
426930	363952	Female	2	63	Hispanic	3	162.6	68.4		-1315	3175	5699	4.87083	2.20486	Cardiac ICU	1	Alive	0	Alive	1	141	Rhythm disturbance (atrial, supraventricular)	01:35:00	22:29:00	23:30:00	04:25:00	2014	Floor	Floor	admit				71	168	71	124.064	71	95	51	71.4894	96	104	55	84.7292	70	114	61	83.8854
3349166	2739439	Male	1	46	Asian	3	167.6	77.1	62.4	-118	1937	4802	3.41667	1.34514	Cardiac ICU	1	Alive	0	Alive	1	458	Infarction, acute myocardial (MI)	06:30:00	16:30:00	08:28:00	16:45:00	2015	Emergency Department	Emergency Department	admit				93	180	93	117.527	74	117	59	76.6182	94	143	71	92.4364	91	93	60	79.1278
313071	270610	Male	1	40	African American	2	175.3	132.9		-421	2490	4046	3.10208	1.72917	Cardiac ICU	1	Alive	0	Alive	1	122	Embolus, pulmonary	17:36:00	20:03:00	00:37:00	18:07:00	2015	Floor	Floor	admit				97	148	97	127.806	82	105	36	81.6492	94	111	43	91.3453	111	113	82	95.7848
3326663	2719153	Male	1	74	Caucasian	1	172.7	46.5	45.6	0	5415	12485	8.67014	3.76042	Cardiac ICU	1	Alive	0	Alive	1	458	Infarction, acute myocardial (MI)	02:55:00	19:00:00	02:55:00	21:10:00	2014	Direct Admit	Direct Admit	admit				62	123	62	90.0044	74	79	39	53.5391	91	96	48	66.5174	114	165	76	110.857
2838313	2295866	Male	1	77	Caucasian	1	180.3	77.5		-2390	2030	2030	3.06944	1.40972	Cardiac ICU	1	Alive	0	Alive	1	392	Toxicity, drug (i.e., beta blockers, calcium channel blockers, etc.)	15:45:32	17:25:00	07:35:00	17:25:00	2015		Step-Down Unit (SDU)	admit				70	145	70	113.815	62	93	34	58.7778	79	98	50	72.1358	31	61	27	39.7054
963408	709303	Male	1	75	Caucasian	1	177.8	111.13	111.13	-1419	2100	3611	3.49306	1.45833	Cardiac ICU	1	Alive	0	Alive	1	184	Infarction, acute myocardial (MI)	10:30:00	22:20:00	10:09:00	21:09:00	2015	Floor	Floor	admit				115	159	115	132.95	67	103	56	72.125	89	116	77	96.25	61	94	54	66.8726
3343151	2733989	Female	2	61	African American	2	170.1	93.4		-5455	7665	16317	15.1194	5.32292	Cardiac ICU	1	Alive	0	Alive	1	458	Pneumonia, bacterial	21:33:00	00:25:00	16:28:00	00:13:00	2015	Step-Down Unit (SDU)	Step-Down Unit (SDU)	admit				88	190	88	140.309	57	97	50	70.7721	75	133	65	96.8971	127	134	87	104.731
2670774	2140639	Female	2	34	Caucasian	1	172.7	145.2		-262	1141	5512	4.00972	0.792361	Cardiac ICU	1	Alive	0	Alive	1	392	Cesarean section	20:49:07	21:03:00	01:11:00	20:12:00	2014		Operating Room	admit				112	163	112	133.333	96	111	55	79.0303	107	117	66	91.0909	79	97	66	78.557
3068583	2490437	Male	1	62	Caucasian	1	182.9	123.6	138.3	-1875	3069	10211	8.39306	2.13125	Cardiac ICU	1	Alive	0	Alive	1	420	Embolus, pulmonary	13:13:00	22:39:00	20:28:00	23:37:00	2014	Floor	Floor	admit				60	136	60	121.19	70	82	45	69.8103	84	91	49	81.2586	101	109	81	94.0464
2890854	2344536	Female	2	52	Caucasian	1	172.7	104.6		-155	4423	25294	17.6729	3.07153	Cardiac ICU	1	Alive	0	Alive	1	392	CVA, cerebrovascular accident/stroke	02:41:34	18:50:00	05:16:00	06:59:00	2014	Emergency Department	Emergency Department	admit				115	174	115	142.949	69	112	62	79.9872	83	120	74	94	84	98	70	79.5061
342448	294700	Male	1	53	Caucasian	1	177.8	68.04		-74	1476	2981	2.12153	1.025	Cardiac ICU	1	Alive	0	Alive	1	122	Infarction, acute myocardial (MI)	20:22:00	23:17:00	21:36:00	22:12:00	2014	Emergency Department	Emergency Department	admit				104	132	104	122.292	67	93	53	76.5581	72	109	63	84.1136	86	94	66	77.8653
2702025	2169558	Male	1	75	Caucasian	1	175.3	102.1		-299	1496	2819	2.16528	1.03889	Cardiac ICU	1	Alive	0	Alive	1	396	Rhythm disturbance (atrial, supraventricular)	14:52:35	18:50:00	19:51:00	20:47:00	2015		Emergency Department	admit				133	203	133	168.429	69	90	56	75.6429	105	118	76	98.9667	77	85	60	64.2867
1548928	1192938	Female	2	61	African American	2	155	80	83.2	-171	5678	14192	9.9743	3.94306	Cardiac ICU	1	Alive	0	Alive	1	243	Cardiac arrest (with or without respiratory arrest; for respiratory arrest see Respiratory System)	18:25:00	17:48:00	21:16:00	19:54:00	2014	Emergency Department	Emergency Department	admit				137	210	88	133.127	43	124	30	65.65	62	135	46	87.1	72	88	34	55.6005
3337514	2728908	Female	2	81	Caucasian	1	167.6	81.7	80.9	-38	7812	7824	5.45972	5.425	Cardiac ICU	1	Alive	0	Alive	1	458	Rhythm disturbance (conduction defect)	07:35:00	18:37:00	08:13:00	18:25:00	2014	Emergency Department	Emergency Department	admit				98	222	98	151.449	80	136	46	69.0079	114	164	66	97.441	36	117	31	73.8353
1745629	1367146	Male	1	61	Caucasian	1	177.8	118.4		-534	2455	2490	2.1	1.70486	Cardiac ICU	1	Alive	0	Alive	1	282	Thrombectomy (with general anesthesia)	12:51:00	15:15:00	21:45:00	14:40:00	2015		Operating Room	admit				105	174	105	126.767	60	86	54	61.8219	84	108	76	86.6849	61	97	57	72.1097
3352071	2742048	Female	2	50	Other/Unknown	3	177.8	73.4	76.2	-60	4010	11078	7.73472	2.78472	Cardiac ICU	1	Alive	0	Alive	1	458	Angina, unstable (angina interferes w/quality of life or meds are tolerated poorly)	05:09:00	22:47:00	06:09:00	00:59:00	2014	Emergency Department	Emergency Department	admit				111	254	111	153.835	79	132	59	76.5294	114	175	82	107.141	101	134	79	90.3588
2751749	2215756	Male	1	38	Hispanic	3	180.3	92.5		-464	2432	3849	2.99514	1.68889	Cardiac ICU	1	Alive	0	Alive	1	396	Pancreatitis	00:37:07	00:30:00	08:21:00	00:53:00	2015		Emergency Department	admit				52	115	52	93.8542	48	82	40	58.125	60	91	43	66.5	65	85	52	63.5218
1847945	1456733	Male	1	38	Caucasian	1	170.2	95.5	95.5	-40	1825	2996	2.10833	1.26736	Cardiac ICU	1	Alive	0	Alive	1	282	Pericarditis	15:14:00	17:50:00	15:54:00	22:19:00	2014		Emergency Department	admit				98	129	98	110.913	67	83	56	67.2174	85	101	72	83.2174	101	108	83	95.748
2832981	2290923	Female	2	45	Caucasian	1	182.9	73.8		-75	1624	3288	2.33542	1.12778	Cardiac ICU	1	Alive	0	Alive	1	392	Overdose, analgesic (aspirin, acetaminophen)	19:56:32	03:59:00	21:11:00	00:15:00	2015	Direct Admit	Direct Admit	admit				83	119	83	101.759	37	83	37	61.5862	44	87	44	70.6552	63	75	45	56.5736
3332800	2724643	Female	2	81	Caucasian	1	160	50	54.9	-91	4220	11113	7.78056	2.93056	Cardiac ICU	1	Alive	0	Alive	1	458	Infarction, acute myocardial (MI)	00:56:00	19:40:00	02:27:00	00:47:00	2014	Emergency Department	Emergency Department	admit				83	134	83	108.671	62	79	49	61.6463	86	98	63	79.8293	69	143	55	72.5534
2724863	2190803	Female	2	33	Caucasian	1	149.9	58.7		-238	2163	6448	4.64306	1.50208	Cardiac ICU	1	Alive	0	Alive	1	392	Cesarean section	12:01:58	03:27:00	15:59:00	04:02:00	2014	Emergency Department	Operating Room	admit				90	164	90	129.893	101	128	53	85.6214	112	133	57	94.9903	95	131	74	93.1879
3333553	2725323	Female	2	22	African American	2	180.3	141		-32	2867	4284	2.99722	1.99097	Cardiac ICU	1	Alive	0	Alive	1	458	Cardiomyopathy	18:34:00	18:30:00	19:06:00	18:53:00	2014	Direct Admit	Direct Admit	admit				20	215	17	138.601	99	119	54	75.9825	122	134	76	100.474	91	126	64	81.3819
2614146	2089515	Male	1	64	Caucasian	1	165	88.5		-24	4337	14448	10.05	3.01181	Cardiac ICU	1	Alive	0	Alive	1	365	Sepsis, renal/UTI (including bladder)	21:27:00	22:39:00	21:51:00	22:08:00	2014	Direct Admit	Direct Admit	admit				48	125	48	85.646	58	99	20	59.854	63	105	24	65.8246	63	122	61	76.1938
417312	356098	Female	2	69	Caucasian	1	156	55.8		-149	3298	7150	5.06875	2.29028	Cardiac ICU	1	Alive	0	Alive	1	122	Rhythm disturbance (ventricular)	17:47:00	19:26:00	20:16:00	03:14:00	2015		Emergency Department	admit				113	202	113	158.891	75	133	47	81.7364	93	149	65	98.8482	99	206	39	105.33
363103	311731	Female	2	68	African American	2	167.6	77.11		-182	4044	12101	8.52986	2.80833	Cardiac ICU	1	Alive	0	Alive	1	122	CHF, congestive heart failure	08:36:00	21:19:00	11:38:00	07:02:00	2014	Emergency Department	Emergency Department	admit	35.583	38.667	35.583	83	176	83	129.006	90	104	44	74.7975	103	121	60	87.7362	79	118	78	97.9333
3329904	2722060	Female	2	70	Caucasian	1	165.1	78	66.4	-22224	4611	19154	28.7347	3.20208	Cardiac ICU	1	Alive	0	Alive	2	458	Hypovolemia (including dehydration, Do not include shock states)	05:15:00	22:53:00	15:39:00	20:30:00	2014	Floor	Step-Down Unit (SDU)	readmit				70	168	70	104.161	46	70	32	51.2336	66	101	46	72	82	129	69	88.2059
3333504	2725278	Female	2	61	African American	2	162.6	123.9		-301	2638	7888	5.68681	1.83194	Cardiac ICU	1	Alive	0	Alive	1	458	CVA, cerebrovascular accident/stroke	23:11:00	15:40:00	04:12:00	00:10:00	2015	Emergency Department	Emergency Department	admit				59	158	59	104.589	46	87	27	55.3178	61	110	39	73.7383	80	137	53	92.9729
1491182	1144578	Male	1	64	Caucasian	1	180	91.7	91.5	-626	2394	8050	6.025	1.6625	Cardiac ICU	1	Alive	0	Alive	1	243	Angina, unstable (angina interferes w/quality of life or meds are tolerated poorly)	18:50:00	19:26:00	05:16:00	21:10:00	2015		Emergency Department	stepdown/other				132	199	132	169.029	73	114	46	72.1143	103	140	84	105.343	84	92	57	79.2082
1547102	1191409	Female	2	76	Caucasian	1	152	67.1	58.2	-207	3390	9276	6.58542	2.35417	Cardiac ICU	1	Alive	0	Alive	1	243	Arrest, respiratory (without cardiac arrest)	03:42:00	17:45:00	07:09:00	15:39:00	2015	Emergency Department	Emergency Department	admit				66	156	66	115.697	66	100	31	56.1316	85	111	42	76.2763	81	108	75	92.2608
429976	366406	Female	2	36	African American	2	165.1	94.3		-507	861	3525	2.8	0.597917	Cardiac ICU	1	Alive	0	Alive	1	141	Hypertension, uncontrolled (for cerebrovascular accident-see Neurological System)	20:39:00	15:51:00	05:06:00	19:27:00	2014	Emergency Department	Emergency Department	admit				135	168	135	147	80	107	77	88	93	119	88	100.667	99	102	77	87.4568
407310	347974	Male	1	59	Caucasian	1	180.3	92.7		-548	8702	12815	9.27986	6.04306	Cardiac ICU	1	Alive	0	Alive	1	122	Rhythm disturbance (ventricular)	17:24:00	00:07:00	02:32:00	03:34:00	2015	Emergency Department	Emergency Department	admit				89	154	89	117.198	62	102	30	70.9484	79	131	45	81.5651	88	115	75	78.7259
3346755	2737265	Female	2	59	Caucasian	1	160	47.4	40.4	-3	2793	25739	17.8764	1.93958	Cardiac ICU	1	Alive	0	Alive	1	458	Infarction, acute myocardial (MI)	22:49:00	19:51:00	22:52:00	21:25:00	2014	Other Hospital	Other Hospital	admit				94	159	94	111.071	67	100	56	70.6143	81	120	71	85.9857	89	126	77	94.2143
2781143	2242971	Female	2	81	Caucasian	1	154.9	90.5		-3851	139	139	2.77083	0.0965278	Cardiac ICU	1	Alive	0	Alive	1	386	Chest pain, epigastric	02:05:45	20:35:00	18:16:00	20:35:00	2015	Floor	Floor	admit				126	151	126	136.25	96	132	58	87.25	101	137	70	96.5	92	92	83	87.8
2830019	2288188	Female	2	76	Caucasian	1	162.6	117.93		-200	7757	12380	8.73611	5.38681	Cardiac ICU	1	Alive	0	Alive	1	386	Angina, unstable (angina interferes w/quality of life or meds are tolerated poorly)	10:07:41	03:47:00	13:27:00	22:44:00	2015		Emergency Department	admit	38	38.1	16	81	181	81	135.335	62	132	40	62.9577	77	145	51	80.6284	69	101	66	85.5801
3343697	2734494	Female	2	53	African American	2	157.5	77.2	77.2	-60	10240	16103	11.2243	7.11111	Cardiac ICU	1	Alive	0	Alive	1	458	Cardiac arrest (with or without respiratory arrest; for respiratory arrest see Respiratory System)	16:55:00	22:18:00	17:55:00	20:35:00	2015	Emergency Department	Emergency Department	admit	36.1	38	32.8	188	198	66	109.757	100	106	51	74.4684	116	136	61	97.0316	105	142	51	89.3568
969185	713962	Male	1	89	Caucasian	1	182.9	75		-779	3920	13973	10.2444	2.72222	Cardiac ICU	1	Alive	0	Alive	1	181	CHF, congestive heart failure	08:31:00	14:23:00	21:30:00	14:50:00	2015	Floor	Floor	admit				91	164	91	135.65	71	85	54	70.475	89	120	65	95.7625	86	92	48	63.9894
2866130	2321597	Male	1	56	African American	2	180	82.8		-127	2863	4223	3.02083	1.98819	Cardiac ICU	1	Alive	0	Alive	1	396	Bleeding, upper GI	20:00:00	20:30:00	22:07:00	21:50:00	2014		Emergency Department	admit				110	199	110	153.673	81	123	51	79.1818	104	131	66	96.4727	99	123	79	91.0984
1063053	788928	Female	2	18	Caucasian	1	162.6	50.5		-174	24298	24310	17.0028	16.8736	Cardiac ICU	1	Alive	0	Alive	1	197	Overdose, antidepressants (cyclic, lithium)	23:16:00	23:20:00	02:10:00	23:08:00	2014	Emergency Department	Emergency Department	admit				118	159	65	104.463	65	86	31	56.7847	72	96	44	67.8949	116	166	82	102.706
1058912	785210	Female	2	44	Caucasian	1	157.5	67.9		-174	2038	3181	2.32986	1.41528	Cardiac ICU	1	Alive	0	Alive	1	197	Angina, unstable (angina interferes w/quality of life or meds are tolerated poorly)	08:11:00	16:06:00	11:05:00	21:03:00	2015	Emergency Department	Emergency Department	admit				76	138	76	104.94	80	80	46	61.62	92	121	58	72.2982	84	113	56	75.9551
2580639	2058611	Female	2	67	Caucasian	1	167.6	81.8	82.1	-101	1358	5769	4.07639	0.943056	Cardiac ICU	1	Alive	0	Alive	1	365	Rhythm disturbance (atrial, supraventricular)	18:20:00	20:10:00	20:01:00	18:39:00	2014	Emergency Department	Emergency Department	admit				86	154	86	120.742	64	131	42	71.1613	80	136	57	82.5806	73	76	54	61.2528
1514394	1164010	Male	1	65	Caucasian	1	183	104.6	98.7	-4255	4275	7011	7.82361	2.96875	Cardiac ICU	1	Alive	0	Alive	1	243	Rhythm disturbance (atrial, supraventricular)	22:59:00	18:45:00	21:54:00	21:09:00	2014	Floor	Floor	stepdown/other				101	175	101	131.867	94	108	45	80.5333	103	120	63	95.8222	85	124	57	83.387
1543880	1188718	Female	2	70	Caucasian	1	165	69.5	69.4	-304	2603	2603	2.01875	1.80764	Cardiac ICU	1	Alive	0	Alive	1	243	Angina, unstable (angina interferes w/quality of life or meds are tolerated poorly)	19:07:00	19:34:00	00:11:00	19:34:00	2014	Emergency Department	Emergency Department	stepdown/other				103	219	103	155.595	78	116	45	71.2619	97	133	66	99.6905	86	118	59	77.7557
1531154	1178089	Female	2	59	Caucasian	1	163	81	81	-391	88	2966	2.33125	0.0611111	Cardiac ICU	1	Alive	0	Alive	1	243	Infarction, acute myocardial (MI)	15:03:00	23:00:00	21:34:00	23:02:00	2014	Emergency Department	Emergency Department	admit				93	137	93	115	107	107	67	87	115	115	75	89.3333	68	78	66	71.8824
976005	719456	Female	2	74	African American	2	157.48	78.92	64.8	-646	2558	2558	2.225	1.77639	Cardiac ICU	1	Alive	0	Alive	1	181	Endarterectomy, carotid	10:06:00	15:30:00	20:52:00	15:30:00	2015	Recovery Room	Recovery Room	admit				164	192	128	158.507	71	86	64	73.6889	104	133	71	98.0164	76	102	64	80.8209
1654787	1287628	Male	1	72	Caucasian	1	170.1	87.5	84.7	-11	1902	5484	3.81597	1.32083	Cardiac ICU	1	Alive	0	Alive	1	259	Cardiac arrest (with or without respiratory arrest; for respiratory arrest see Respiratory System)	20:45:00	16:20:00	20:56:00	04:38:00	2014	Emergency Department	Emergency Department	admit				73	171	73	105.34	97	114	33	54.8738	114	118	43	66.9514	64	78	48	57.8992
971286	715648	Male	1	88	Caucasian	1	167.6	69.7	67.67	-229	5178	9810	6.97153	3.59583	Cardiac ICU	1	Alive	0	Alive	1	184	Rhythm disturbance (atrial, supraventricular)	23:31:00	22:50:00	03:20:00	17:38:00	2015	Floor	Floor	admit				49	123	49	99.1174	79	102	36	76.75	83	111	42	85.1225	133	157	87	128.87
455566	387205	Male	1	60	Caucasian	1	190.5	117.8		-197	2301	6654	4.75764	1.59792	Cardiac ICU	1	Alive	0	Alive	1	141	Infarction, acute myocardial (MI)	04:06:00	22:17:00	07:23:00	21:44:00	2015		Emergency Department	admit				126	167	126	145.615	71	93	60	77.8718	84	111	80	94.4359	66	78	52	62.0367
2684912	2153684	Male	1	69	Caucasian	1	170.2	89.3		-399	4458	8461	6.15278	3.09583	Cardiac ICU	1	Alive	0	Alive	1	392	CVA, cerebrovascular accident/stroke	20:35:21	00:15:00	03:14:00	05:32:00	2014	Emergency Department	Emergency Department	admit				119	208	119	160.514	55	150	28	61.7886	89	155	64	86.1429	51	72	37	47.2319
3056150	2479509	Male	1	55	African American	2	187.9	103.9	102.9	-306	1675	11764	8.38194	1.16319	Cardiac ICU	1	Alive	0	Alive	1	420	Bleeding, lower GI	09:13:00	18:23:00	14:19:00	18:14:00	2014	Emergency Department	Emergency Department	admit				89	158	89	121.254	67	78	48	62.0182	83	93	60	75.3454	78	90	59	70.0119
1714627	1340088	Female	2	58	Caucasian	1	149.8	58.6	48.3	-9118	258	27082	25.1389	0.179167	Cardiac ICU	1	Alive	0	Alive	1	259	Respiratory - medical, other	10:10:31	13:30:00	18:08:00	22:26:00	2015	ICU	ICU	admit							120.3				65				80.6	87
1597779	1237695	Male	1	61	Caucasian	1	185	105.6		-2216	2391	5753	5.53403	1.66042	Cardiac ICU	1	Alive	0	Alive	1	254	Chest pain, musculoskeletal	08:11:00	21:00:00	21:07:00	12:58:00	2015	Floor	Floor	admit				92	135	92	111.138	71	88	57	73.7586	84	110	72	89.3103	115	121	60	83.3101
2823596	2282258	Male	1	75	Caucasian	1	177.8	84		-179	6856	9847	6.9625	4.76111	Cardiac ICU	1	Alive	0	Alive	1	392	Rhythm disturbance (atrial, supraventricular)	22:54:56	22:00:00	01:53:00	20:09:00	2015		Emergency Department	admit				80	151	80	118.567	59	127	47	69.0139	66	130	59	80.0884	137	151	0	98.4341
1833441	1444058	Male	1	72	Caucasian	1	170.1	80.7		-255	4525	7259	5.21805	3.14236	Cardiac ICU	1	Alive	0	Alive	1	282	Infarction, acute myocardial (MI)	17:41:00	22:55:00	21:56:00	01:21:00	2015		Direct Admit	admit				84	164	84	124.915	81	112	50	68.4024	96	131	63	90.0122	73	149	53	69.9646
2637999	2111564	Male	1	78	Caucasian	1	178	98.5		-3800	4433	37641	28.7785	3.07847	Cardiac ICU	1	Alive	0	Alive	1	365	Sepsis, GI	02:21:00	21:02:00	17:41:00	19:34:00	2015	Acute Care/Floor	Acute Care/Floor	admit				91	145	83	113.826	31	59	30	46.2303	74	114	63	82.6333	74	92	66	76.596
3071290	2492838	Female	2	31	Caucasian	1	170.2	67.6	67.6	-211	3646	3884	2.84375	2.53194	Cardiac ICU	1	Alive	0	Alive	1	420	Overdose, other toxin, poison or drug	19:54:00	16:09:00	23:25:00	12:11:00	2015	Emergency Department	Emergency Department	admit				81	179	81	135.34	91	125	25	88.3208	101	132	27	98.2264	107	128	70	89.9208
1725967	1349976	Female	2	69	Caucasian	1	152.4	65.7	65.7	-361	1581	7236	5.27569	1.09792	Cardiac ICU	1	Alive	0	Alive	1	282	Endarterectomy (other vessels)	10:23:00	17:00:00	16:24:00	18:45:00	2015		Operating Room	admit				127	191	62	114.192	36	98	6	50.8688	85	122	74	87.4043	65	97	52	68.9804
2676341	2145781	Female	2	54	Caucasian	1	165.1	136.1		-337	5260	5260	3.88681	3.65278	Cardiac ICU	1	Alive	0	Alive	1	392	CHF, congestive heart failure	04:13:18	01:30:00	09:50:00	01:30:00	2014		Floor	admit				137	164	137	150.458	79	91	58	71.7083	97	107	78	90.7917	65	83	62	71.3022
3328662	2720951	Female	2	48	African American	2	170.1	109.3	98.8	-55170	2367	81252	90	1.64375	Cardiac ICU	1	Alive	0	Alive	4	458	Fistula/abscess, surgery for (not inflammatory bowel disease)	22:58:00	16:40:00	06:28:00	21:55:00	2015	Emergency Department	Operating Room	readmit				140	190	80	132.559	69	173	46	62.5215	93	108	80	90.7037	113	118	83	98.6575
451958	384284	Male	1	63	Hispanic	3	182.9	97.5		-7424	1050	2608	6.96667	0.729167	Cardiac ICU	1	Alive	0	Alive	1	141	Chest pain, unknown origin	23:11:00	22:23:00	02:55:00	20:25:00	2015		Floor	admit				101	141	101	117.5	65	76	56	65.6667	78	91	65	77.7222	60	73	47	55.233
2599775	2076189	Male	1	37	Hispanic	3	170.2	125		-1458	1221	5530	4.85278	0.847917	Cardiac ICU	1	Alive	0	Alive	1	365	Cardiomyopathy	02:50:00	23:18:00	03:08:00	23:29:00	2014		Floor	admit				65	112	65	90.5652	58	66	39	52.8261	70	74	43	60.4348	91	106	79	87.0044
478371	405583	Male	1	57	African American	2	170.2	72.5		-329	2502	18498	13.0743	1.7375	Cardiac ICU	1	Alive	0	Alive	1	141	Infarction, acute myocardial (MI)	22:49:00	00:36:00	04:18:00	22:00:00	2015	Emergency Department	Emergency Department	admit				114	157	114	138	98	119	39	52.9722	103	125	61	72.2778	84	84	56	70.2996
2775732	2237950	Female	2	45	Caucasian	1	154.9	56.7		-1357	12592	15081	11.4153	8.74445	Cardiac ICU	1	Alive	0	Alive	1	386	Cardiac arrest (with or without respiratory arrest; for respiratory arrest see Respiratory System)	11:17:15	21:15:00	09:54:00	03:46:00	2014		Step-Down Unit (SDU)	admit				38	160	38	109.864	54	126	28	72.1903	66	131	31	80.8873	96	147	52	83.9522
3340929	2731975	Male	1	84	Caucasian	1	170.1	104	91.6	-5	3362	63868	44.3563	2.33472	Cardiac ICU	1	Alive	0	Alive	1	458	Vascular medical, other	10:57:00	19:30:00	11:02:00	19:04:00	2014	Direct Admit	Direct Admit	admit				107	195	107	151.556	65	141	55	73.9074	93	151	72	101.537	67	124	50	72.184
3330982	2723012	Male	1	47	Other/Unknown	3	177.8	70	66.4	-2	2184	3156	2.19306	1.51667	Cardiac ICU	1	Alive	0	Alive	1	458	Infarction, acute myocardial (MI)	14:24:00	19:02:00	14:26:00	02:50:00	2014	Direct Admit	Direct Admit	admit				92	155	92	128.629	90	102	69	84.4	112	120	79	101.457	95	104	58	82.0828
2760584	2223931	Female	2	79	Caucasian	1	152.4	54.4		-121	1716	3023	2.18333	1.19167	Cardiac ICU	1	Alive	0	Alive	1	386	Infarction, acute myocardial (MI)	18:56:48	23:20:00	20:57:00	01:33:00	2015		Direct Admit	admit				83	154	83	126.79	49	79	39	52.5263	69	90	56	70.4912	52	108	51	75.4649
2635739	2109462	Male	1	67	Caucasian	1	183	88.9		-4175	4381	15810	13.8785	3.04236	Cardiac ICU	1	Alive	0	Alive	1	365	Restrictive lung disease (i.e., Sarcoidosis, pulmonary fibrosis)	00:41:00	21:46:00	22:16:00	23:17:00	2014	Floor	Floor	admit				76	129	76	108.091	69	94	46	74.0182	78	99	55	81.5091	106	110	80	105.322
1767535	1386321	Female	2	85	Caucasian	1	162.6	43.5		-2063	1050	3822	4.08681	0.729167	Cardiac ICU	1	Alive	0	Alive	1	282	Aneurysm, abdominal aortic	15:55:00	18:00:00	02:18:00	19:48:00	2015		Operating Room	admit				152	177	127	148.973	57	81	53	59.52	82	101	71	82.84	80	94	62	72.019
2640039	2113411	Male	1	56	Caucasian	1	170.1	80.7		-47	2686	9936	6.93264	1.86528	Cardiac ICU	1	Alive	0	Alive	1	365	MI admitted > 24 hrs after onset of ischemia	23:17:00	21:40:00	00:04:00	20:50:00	2015	Direct Admit	Emergency Department	admit				74	139	74	111.196	69	99	48	71.0392	80	105	53	79.9804	98	139	78	92.4923
3348851	2739162	Female	2	60	Caucasian	1	165.1	70.6	70.6	0	3819	9457	6.56736	2.65208	Cardiac ICU	1	Alive	0	Alive	1	458	Hemorrhage/hematoma, intracranial	04:26:00	18:03:00	04:26:00	20:05:00	2015	Direct Admit	Direct Admit	admit				118	208	118	152.419	79	110	51	69.3191	114	126	77	99.8714	61	92	53	64.0526
2856535	2312723	Male	1	76	Caucasian	1	167.6	73		-357	7328	8376	6.06458	5.08889	Cardiac ICU	1	Alive	0	Alive	1	386	ARDS-adult respiratory distress syndrome, non-cardiogenic pulmonary edema	19:50:56	21:23:00	01:47:00	03:55:00	2014	Emergency Department	Emergency Department	admit				49	145	49	102.129	72	111	13	51.1848	87	116	24	63.3852	108	148	45	84.2821
1487236	1141254	Male	1	88	Caucasian	1	165	71.7	71.7	-282	4308	4308	3.1875	2.99167	Cardiac ICU	1	Alive	0	Alive	1	243	Infarction, acute myocardial (MI)	14:40:00	19:10:00	19:22:00	19:10:00	2015	Emergency Department	Emergency Department	stepdown/other				84	159	84	126.232	49	80	31	51.5854	74	102	47	76.4146	53	101	47	60.2554
2617540	2092642	Male	1	77	Caucasian	1	183	180		-20	4651	11537	8.0257	3.22986	Cardiac ICU	1	Alive	0	Alive	1	365	Shock, cardiogenic	21:43:00	22:20:00	22:03:00	03:34:00	2014	Emergency Department	Emergency Department	admit				64	185	64	111.426	87	160	26	73.8851	93	165	35	82.1419	97	119	76	100.612
1438206	1100222	Female	2	78	Caucasian	1	145	100.9	91.7	-194	7961	12285	8.66597	5.52847	Cardiac ICU	1	Alive	0	Alive	1	243	CHF, congestive heart failure	04:56:00	20:55:00	08:10:00	20:51:00	2015		Emergency Department	admit				65	182	65	123.792	63	134	17	54.7923	74	147	41	75.9618	71	122	50	73.7893
3336942	2728385	Male	1	60	Caucasian	1	175.3	75.9	63	-90	5503	12330	8.625	3.82153	Cardiac ICU	1	Alive	0	Alive	1	458	Chest thorax only trauma	05:08:00	20:08:00	06:38:00	02:21:00	2014	Emergency Department	Emergency Department	admit				89	132	89	108.021	57	86	53	62.6927	72	98	65	79.974	99	110	77	90.9782
2600690	2077043	Female	2	90	Caucasian	1	154.9	63		-844	5629	9928	7.48056	3.90903	Cardiac ICU	1	Alive	0	Alive	1	365	Rhythm disturbance (conduction defect)	06:30:00	18:02:00	20:34:00	18:23:00	2015	Acute Care/Floor	Emergency Department	admit				70	167	70	114.222	59	120	36	55.25	83	124	53	69.4528	70	108	60	77.7768
2253007	1783728	Male	1	70	Caucasian	1	170	59.1	71.5	-4388	4499	19819	16.8104	3.12431	Cardiac ICU	1	Alive	0	Alive	1	318	CHF, congestive heart failure	23:43:00	19:10:00	00:51:00	03:50:00	2014	Acute Care/Floor	Acute Care/Floor	admit				65	179	65	108.508	93	159	20	85.2568	103	164	32	94.0492	94	128	78	100.177
478924	406015	Female	2	74	Hispanic	3	165.1	68.4		-2811	1205	18585	14.8583	0.836806	Cardiac ICU	1	Alive	0	Alive	2	141	CVA, cerebrovascular accident/stroke	03:02:00	23:38:00	01:53:00	21:58:00	2015	Emergency Department	ICU to SDU	readmit				110	149	110	130.35	93	128	37	60.7	99	131	52	75.75	72	110	66	73.6986
1994192	1582649	Female	2	62	African American	2	160	75	75	-58	545	4980	3.49861	0.378472	Cardiac ICU	1	Alive	0	Alive	1	318	Hypertension, uncontrolled (for cerebrovascular accident-see Neurological System)	09:57:00	21:55:00	10:55:00	20:00:00	2014	Emergency Department	Emergency Department	admit				141	201	141	171.741	109	134	75	95.2963	150	150	102	125.259	83	91	65	76.2099
2836165	2293870	Male	1	75	Caucasian	1	162.6	65.8		-1136	2193	9011	7.04653	1.52292	Cardiac ICU	1	Alive	0	Alive	1	386	Hyperthermia	05:53:38	07:00:00	00:49:00	13:22:00	2015	Emergency Department	Emergency Department	admit				104	170	104	143.454	89	129	63	85	103	132	73	97.5455	78	122	64	88.8648
1638254	1273222	Female	2	54	Caucasian	1	167	79	75	-91	5310	12910	9.02847	3.6875	Cardiac ICU	1	Alive	0		1	259	Overdose, other toxin, poison or drug	02:39:00	03:20:00	04:10:00	20:40:00	2015	Emergency Department	Emergency Department	admit				76	176	76	122.794	86	115	41	77.6176	95	131	49	88.0147	56	122	50	68.5659
3331658	2723617	Male	1	43	Caucasian	1	172	79.37	79.8	-257	2912	4119	3.03889	2.02222	Cardiac ICU	1	Alive	0	Alive	1	458	Infarction, acute myocardial (MI)	17:16:00	18:12:00	21:33:00	22:05:00	2015	Emergency Department	Emergency Department	admit				77	148	77	112.532	87	99	38	69.383	106	119	53	85.766	86	124	69	86.6672
2711299	2178186	Male	1	71	Hispanic	3	168	122.5		-622	6056	7265	5.47708	4.20556	Cardiac ICU	1	Alive	0	Alive	1	396	Rhythm disturbance (atrial, supraventricular)	14:32:41	01:59:00	00:54:00	05:50:00	2015	Emergency Department	Emergency Department	admit				90	179	90	138.227	62	119	53	72.8594	87	126	68	87.3594	88	99	39	73.1513
1543743	1188601	Male	1	40	Caucasian	1	175	90.2	96	-527	1054	3898	3.07292	0.731944	Cardiac ICU	1	Alive	0	Alive	1	243	Angina, unstable (angina interferes w/quality of life or meds are tolerated poorly)	14:10:00	15:55:00	22:57:00	16:31:00	2014	Emergency Department	Emergency Department	admit	37	37	36.4	80	127	80	103.355	55	74	38	60.3226	70	86	50	72.5806	62	70	54	61.7143
1685207	1314349	Male	1	72	Caucasian	1	173	75	63.6	-947	12975	31242	22.3535	9.01042	Cardiac ICU	1	Alive	0	Alive	1	259	Infarction, acute myocardial (MI)	08:39:00	17:08:00	00:26:00	00:41:00	2014		Emergency Department	admit				98	116	67	90.2281	46	89	44	57.7656	65	95	49	66.7774	87	152	66	97.4467
3130085	2544575	Female	2	58	Caucasian	1	165.1	72	72	-223	2696	4137	3.02778	1.87222	Cardiac ICU	1	Alive	0	Alive	1	420	Drug withdrawal	15:55:00	16:35:00	19:38:00	16:34:00	2015	Emergency Department	Emergency Department	admit				95	167	95	118.6	83	99	56	72.4833	93	109	67	83.3667	85	108	63	77.5503
2676611	2146028	Female	2	73	Caucasian	1	152.4	70.3		-451	11551	21199	15.0347	8.02153	Cardiac ICU	1	Alive	0	Alive	1	396	Sepsis, unknown	17:54:00	18:44:00	01:25:00	01:56:00	2015	Emergency Department	Emergency Department	admit	38.5	38.833	35.722	69	193	69	122.765	59	124	30	58.2473	68	137	22	73.0196	119	134	55	83.2225
1771690	1389938	Male	1	64	Caucasian	1	180.3	96.5	97.6	-2737	1260	1455	2.91111	0.875	Cardiac ICU	1	Alive	0	Alive	1	282	Endarterectomy, carotid	18:53:00	16:45:00	16:30:00	13:30:00	2014		Operating Room	admit				112	201	82	139.831	41	92	29	46.8996	87	98	80	87.8333	60	95	53	67.873
399899	341906	Male	1	55	Caucasian	1	185	89.5		-1353	4213	9941	7.84306	2.92569	Cardiac ICU	1	Alive	0	Alive	1	122	Cardiomyopathy	20:52:00	17:06:00	19:25:00	17:38:00	2014	Operating Room	Operating Room	admit				119	127	57	93.2362	70	98	39	63.6545	69	95	53	69.1795	60	77	51	60.7617
2785389	2246919	Male	1	54	Caucasian	1	177.8	80.7		-8823	2582	17359	18.1819	1.79306	Cardiac ICU	1	Alive	0	Alive	2	392	Hemorrhage/hematoma, intracranial	17:29:23	21:51:00	20:32:00	15:34:00	2014	Emergency Department	Floor	readmit				45	170	45	129.931	69	136	13	82.477	77	139	30	93.2184	75	115	60	74.7871
342678	294899	Female	2	81	Caucasian	1	152.4	37.87		-824	961	2751	2.48264	0.667361	Cardiac ICU	1	Alive	0	Alive	1	122	Angina, unstable (angina interferes w/quality of life or meds are tolerated poorly)	09:42:00	21:17:00	23:26:00	15:27:00	2015	Operating Room	Operating Room	admit				162	187	131	146.394	57	81	48	53.9091	115	115	43	77.4722	56	66	56	58.9042
1066373	791934	Male	1	50	Caucasian	1	177.8	80		-167	4004	5355	3.83472	2.78056	Cardiac ICU	1	Alive	0	Alive	1	197	Cardiac arrest (with or without respiratory arrest; for respiratory arrest see Respiratory System)	19:58:00	16:00:00	22:45:00	17:29:00	2015	Emergency Department	Emergency Department	admit				90	137	69	104.912	117	119	54	75.3158	126	128	59	85.1053	66	97	46	64.4421
1775755	1393476	Male	1	61	Other/Unknown	3	165.1	108.8		-397	2990	5672	4.21458	2.07639	Cardiac ICU	1	Alive	0	Alive	1	282	CABG alone, coronary artery bypass grafting	11:41:00	16:50:00	18:18:00	20:08:00	2014		Operating Room	admit				105	155	83	112.42	54	82	52	62.6569	97	108	66	82.1064	108	116	88	101.475
2586851	2064307	Male	1	56	Caucasian	1	190.5	114.6		-6168	1040	2664	6.13333	0.722222	Cardiac ICU	1	Alive	0	Alive	1	365	Cardiomyopathy	18:46:00	21:58:00	01:34:00	18:54:00	2015	Floor	Floor	admit				72	119	72	99.8261	71	86	52	70.7826	77	90	55	77.4348	85	97	55	81.3486
3336893	2728341	Male	1	66	Caucasian	1	182.9	118	118	-29	2040	10979	7.64444	1.41667	Cardiac ICU	1	Alive	0	Alive	1	458	Infarction, acute myocardial (MI)	07:08:00	22:36:00	07:37:00	17:37:00	2014	Direct Admit	Direct Admit	admit				102	146	102	118.952	62	64	51	56.3809	89	92	71	80.1429	63	79	48	60.892
3053294	2476995	Female	2	57	Other/Unknown	3	160	78.1	78.7	-228	14025	16664	11.7306	9.73958	Cardiac ICU	1	Alive	0	Alive	1	420	Neurologic medical, other	02:36:00	20:08:00	06:24:00	00:09:00	2015	Emergency Department	Emergency Department	admit	40.1	40.3	23.5	51	191	51	116.291	103	145	35	57.8901	107	148	40	71.5106	86	135	58	91.7968
2297772	1818965	Female	2	35	Caucasian	1	175.3	128.1	135.31	-234	2455	5232	3.79583	1.70486	Cardiac ICU	1	Alive	0	Alive	1	336	Thrombosis, vascular (deep vein)	20:18:00	15:24:00	00:12:00	17:07:00	2015	Acute Care/Floor	Acute Care/Floor	admit				98	149	98	115.407	77	77	53	63.322	103	103	71	83.0678	87	103	76	87.9845
1552713	1196121	Female	2	62	African American	2	170	83.9	85	-258	3557	11049	7.85208	2.47014	Cardiac ICU	1	Alive	0	Alive	1	243	CHF, congestive heart failure	23:04:00	19:31:00	03:22:00	14:39:00	2014	Emergency Department	Emergency Department	admit				112	200	112	152.821	133	147	73	105.403	152	157	88	119.97	111	120	64	88.4433
531436	448665	Female	2	61	Hispanic	3	154.94	50.8		-178	2374	4649	3.35208	1.64861	Cardiac ICU	1	Alive	0	Alive	1	141	Infarction, acute myocardial (MI)	10:08:00	18:35:00	13:06:00	04:40:00	2015	Emergency Department	Emergency Department	admit				35	191	35	102.88	71	129	25	66.22	79	146	27	74.62	69	115	60	76.9053
1547494	1191741	Female	2	32	Caucasian	1	163	94.8	93.9	-134	1574	17092	11.9625	1.09306	Cardiac ICU	1	Alive	0	Alive	1	243	Infarction, acute myocardial (MI)	22:41:00	21:47:00	00:55:00	03:09:00	2015	Emergency Department	Emergency Department	admit				89	127	89	107.879	64	90	35	68.6364	77	98	54	79.8182	94	117	81	96.0255
2810352	2269987	Female	2	38	Other/Unknown	3	180	70.4		-925	1861	2378	2.29375	1.29236	Cardiac ICU	1	Alive	0	Alive	1	392	Hypovolemia (including dehydration, Do not include shock states)	16:12:39	23:15:00	07:37:00	14:38:00	2014		Floor	admit				164	180	140	154.139	90	90	76	82.7647	105	105	85	94.4706	74	94	62	75.8706
2883222	2337469	Female	2	53	Caucasian	1	170.2	99.3		-221	1683	4011	2.93889	1.16875	Cardiac ICU	1	Alive	0	Alive	1	392	Diabetic ketoacidosis	22:03:01	20:35:00	01:44:00	05:47:00	2015		Emergency Department	admit				111	147	111	121.296	91	96	62	75.8148	97	102	73	85.2963	114	132	69	88.3917
964183	709939	Male	1	72	Caucasian	1	175.3	73.5	86.7	-90	4585	11796	8.25417	3.18403	Cardiac ICU	1	Alive	0	Alive	1	181	Sepsis, renal/UTI (including bladder)	16:46:00	22:52:00	18:16:00	22:41:00	2015	Emergency Department	Emergency Department	admit				83	198	83	116.653	56	90	30	63.2784	63	123	60	80.6591	93	94	56	78.7321
3075736	2496800	Male	1	56	Caucasian	1	188	138.4	134	-669	28980	28986	20.5938	20.125	Cardiac ICU	1	Alive	0	Alive	1	420	Arrest, respiratory (without cardiac arrest)	08:57:00	23:12:00	20:06:00	23:06:00	2015	Emergency Department	Emergency Department	admit				49	227	49	128.994	91	156	33	83.7909	106	165	41	93.9956	89	131	0	79.0726
2215881	1754888	Male	1	72	Caucasian	1	180	125.9	122.5	-101	1304	2787	2.00556	0.905555	Cardiac ICU	1	Alive	0	Alive	1	318	Rhythm disturbance (conduction defect)	15:07:00	15:15:00	16:48:00	14:32:00	2014	Emergency Department	Emergency Department	admit				80	157	80	120.03	74	97	54	65.3333	92	113	67	86.2121	46	59	33	51.8871
3051476	2475436	Female	2	55	Caucasian	1	157.5	61.3	65.1	-126	6860	6958	4.91944	4.76389	Cardiac ICU	1	Alive	0	Alive	1	420	Sepsis, pulmonary	22:36:00	20:40:00	00:42:00	19:02:00	2015	Emergency Department	Emergency Department	admit	37.2	37.7	36.6	71	163	71	113.599	81	116	31	71.4444	90	127	45	81.1667	113	123	72	94.1546
1700271	1327501	Male	1	61	Other/Unknown	3	180	180	197.31	-291	3452	4709	3.47222	2.39722	Cardiac ICU	1	Alive	0	Alive	1	259	Cardiac arrest (with or without respiratory arrest; for respiratory arrest see Respiratory System)	07:48:00	19:08:00	12:39:00	22:11:00	2014	Emergency Department	Emergency Department	admit				87	178	87	126.69	68	118	53	72.2931	75	121	60	84.4828	65	117	64	87.3969
1617166	1254699	Male	1	60	African American	2	180	147.4	151	-85	4674	7851	5.51111	3.24583	Cardiac ICU	1	Alive	0	Alive	1	259	Sepsis, unknown	06:57:00	19:13:00	08:22:00	14:16:00	2014		Emergency Department	admit				63	152	63	99.4776	59	118	30	53.6915	66	121	37	64.0249	84	86	36	65.4519
337981	291090	Female	2	36	Caucasian	1	149.9	106.5		-23	1521	19145	13.3111	1.05625	Cardiac ICU	1	Alive	0	Alive	1	122	Angina, unstable (angina interferes w/quality of life or meds are tolerated poorly)	16:39:00	00:07:00	17:02:00	18:23:00	2014	Direct Admit	Direct Admit	admit				100	138	100	115.146	82	94	47	69.2683	89	102	24	77.7209	96	110	88	98.9574
430658	366955	Female	2	85	Hispanic	3	154.9	83.9		-262	3779	7993	5.73264	2.62431	Cardiac ICU	1	Alive	0	Alive	1	141	Hydrocephalus, obstructive	04:00:00	21:35:00	08:22:00	23:21:00	2014	Emergency Department	Emergency Department	admit				151	179	75	125.838	90	127	37	79.2833	101	132	40	90.2667	98	121	52	82.3965
1840964	1450623	Female	2	58	Caucasian	1	167.6	55.3		-424	1741	2811	2.24653	1.20903	Cardiac ICU	1	Alive	0	Alive	1	282	Endarterectomy (other vessels)	11:44:00	17:39:00	18:48:00	23:49:00	2015		Operating Room	admit				118	170	89	116.87	56	82	46	57.7381	77	95	60	78.5	53	72	49	56.0776
1517695	1166800	Female	2	67	Caucasian	1	173	81.5	81.6	-95	829	3522	2.51181	0.575694	Cardiac ICU	1	Alive	0	Alive	1	243	Infarction, acute myocardial (MI)	03:17:00	15:34:00	04:52:00	18:41:00	2015	Direct Admit	Direct Admit	admit				79	155	79	106.343	59	91	39	59.0286	72	106	57	73.6286	83	86	58	67.6667
2599414	2075852	Male	1	55	Caucasian	1	188	105.9		-1619	2864	6085	5.35	1.98889	Cardiac ICU	1	Alive	0		1	365	Cardiac arrest (with or without respiratory arrest; for respiratory arrest see Respiratory System)	14:06:00	22:30:00	17:05:00	16:49:00	2015	Acute Care/Floor	Acute Care/Floor	admit				53	163	53	128.435	65	122	41	76.8043	81	128	44	88.2609	80	81	80	80.0022
1741813	1363807	Male	1	66	Caucasian	1	175.2	81.3	81.3	-449	7537	10174	7.37708	5.23403	Cardiac ICU	1	Alive	0	Alive	1	282	CABG alone, coronary artery bypass grafting	10:22:00	19:25:00	17:51:00	23:28:00	2014		Operating Room	admit				130	233	0	113.737	58	233	0	54.3038	74	109	63	83.839	79	169	54	99.6777
2641445	2114700	Male	1	74	Caucasian	1	180	106.3	97.1	-8713	3172	14138	15.8688	2.20278	Cardiac ICU	1	Alive	0	Alive	2	365	Arrest, respiratory (without cardiac arrest)	19:37:00	16:28:00	20:50:00	01:42:00	2014	Floor	Floor	readmit				81	148	81	113.389	43	101	43	67.6528	55	108	53	77.8056	80	109	65	76.0452
3105775	2523230	Male	1	50	Caucasian	1	177.8	180	210.8	-70	2585	6864	4.81528	1.79514	Cardiac ICU	1	Alive	0	Alive	1	420	Bleeding, upper GI	02:56:00	22:30:00	04:06:00	23:11:00	2015	Emergency Department	Emergency Department	admit				51	149	51	107.3	43	73	25	44.94	54	86	36	59.06	59	81	52	61.6834
970253	714813	Male	1	49	Caucasian	1	180.3	72.4	72.76	-161	2199	3631	2.63333	1.52708	Cardiac ICU	1	Alive	0	Alive	1	184	Infarction, acute myocardial (MI)	02:08:00	17:20:00	04:49:00	17:28:00	2015		Emergency Department	admit				72	125	72	95.8642	54	79	26	62.321	62	93	52	73.4197	78	91	56	72.3921
361132	310074	Female	2	55	Caucasian	1	167.6	106.5		-545	1343	2826	2.34097	0.932639	Cardiac ICU	1	Alive	0	Alive	1	122	Angina, unstable (angina interferes w/quality of life or meds are tolerated poorly)	12:54:00	21:05:00	21:59:00	20:22:00	2015	Emergency Department	Emergency Department	admit				111	153	111	132.133	71	89	47	68.9667	86	103	69	83.4375	78	99	70	78.2669
3064050	2486438	Male	1	65	Caucasian	1	178	87.3	87.1	-404	4225	8322	6.05972	2.93403	Cardiac ICU	1	Alive	0	Alive	1	420	Respiratory - medical, other	18:10:00	19:36:00	00:54:00	23:19:00	2014	Emergency Department	Emergency Department	admit				67	180	67	131.623	86	121	28	63.5584	95	129	32	79.2338	96	96	65	78.708
352300	302803	Male	1	83	Caucasian	1	175.3	92.08		-338	1906	2655	2.07847	1.32361	Cardiac ICU	1	Alive	0	Alive	1	122	Angina, unstable (angina interferes w/quality of life or meds are tolerated poorly)	13:53:00	15:46:00	19:31:00	03:17:00	2014	Floor	Floor	admit				97	177	97	137.95	70	102	41	62.3306	91	115	60	80.8049	71	89	54	67.4407
1665029	1296596	Female	2	57	Caucasian	1	163	71.2		-111	1695	5874	4.15625	1.17708	Cardiac ICU	1	Alive	0	Alive	1	254	Infarction, acute myocardial (MI)	18:20:00	22:05:00	20:11:00	00:26:00	2015	Emergency Department	Emergency Department	admit				86	122	86	104.714	78	85	54	68.8	89	99	67	84.3429	83	95	58	72.6066
1742692	1364587	Male	1	38	Caucasian	1	185.4	95.3	99.2	-1200	6045	10150	7.88194	4.19792	Cardiac ICU	1	Alive	0	Alive	1	282	Thrombus, arterial	21:00:00	18:10:00	17:00:00	21:45:00	2014		Floor	admit				100	221	100	123.924	77	95	59	74.6095	91	116	75	92.4286	104	145	82	104.836
1059660	785883	Female	2	39	African American	2	160	45.5		-374	3905	5441	4.03819	2.71181	Cardiac ICU	1	Alive	0	Alive	1	197	Hypertension, uncontrolled (for cerebrovascular accident-see Neurological System)	00:50:00	01:45:00	07:04:00	00:09:00	2014	Emergency Department	Emergency Department	admit				117	217	117	165.631	109	134	79	101.625	129	152	87	116.339	76	119	56	78.6856
2865662	2321155	Female	2	50	Caucasian	1	166.4	61.2		-245	5146	9075	6.47222	3.57361	Cardiac ICU	1	Alive	0	Alive	1	386	Sepsis, unknown	12:55:39	00:15:00	17:00:00	06:46:00	2015		Emergency Department	admit				69	143	69	109.318	39	74	35	49.9692	46	86	46	63.3487	102	140	70	94.0014
3327017	2719477	Male	1	39	Other/Unknown	3	167.6	104.2	102.1	-78	3430	6210	4.36667	2.38194	Cardiac ICU	1	Alive	0	Alive	1	458	Infarction, acute myocardial (MI)	08:47:00	17:35:00	10:05:00	19:15:00	2014	Emergency Department	Emergency Department	admit				95	157	95	120.089	95	109	51	75.557	109	122	65	92.2025	94	95	60	71.0496
495985	419962	Male	1	60	Hispanic	3	177.8	127		-266	4235	4235	3.12569	2.94097	Cardiac ICU	1	Alive	0	Alive	1	141	Rhythm disturbance (atrial, supraventricular)	17:45:00	20:46:00	22:11:00	20:46:00	2014	Emergency Department	Emergency Department	admit				115	226	115	152.489	84	173	60	96.0213	100	186	73	108.989	101	141	57	80.801
1740539	1362691	Male	1	55	Caucasian	1	170.1	110	109.7	-1496	2825	5000	4.51111	1.96181	Cardiac ICU	1	Alive	0	Alive	1	282	Hypovolemia (including dehydration, Do not include shock states)	08:42:00	20:58:00	09:38:00	08:43:00	2014		Emergency Department	admit				93	164	93	116.033	55	96	52	64.7667	73	122	69	84.45	74	107	67	74.2925
2613955	2089338	Male	1	52	Caucasian	1	167.6	114.9		-122	4435	8829	6.21597	3.07986	Cardiac ICU	1	Alive	0	Alive	1	365	Cardiomyopathy	16:19:00	21:30:00	18:21:00	20:16:00	2015	Direct Admit	Direct Admit	admit				61	113	61	83.4632	53	84	33	54.4737	60	87	41	61.0208	76	96	41	82.3936
1480309	1135443	Female	2	78	Caucasian	1	157	85.1	83.9	-312	1548	10538	7.53472	1.075	Cardiac ICU	1	Alive	0	Alive	1	243	Infarction, acute myocardial (MI)	04:45:00	17:35:00	09:57:00	11:45:00	2014	Direct Admit	Direct Admit	admit				93	169	93	123.4	56	118	41	59.9636	78	123	57	79.6	63	81	54	63.6225
971014	715424	Male	1	45	Caucasian	1	175.2	81.1	66.27	-140	15817	19877	13.9007	10.984	Cardiac ICU	1	Alive	0	Alive	1	184	Cardiac arrest (with or without respiratory arrest; for respiratory arrest see Respiratory System)	23:12:00	20:49:00	01:32:00	01:09:00	2015		Emergency Department	admit				144	219	59	115.895	100	118	24	72.5604	122	134	37	88.5676	72	121	48	86.2161
2819648	2278610	Male	1	53	Caucasian	1	195.5	65.6		-13607	2592	5244	13.091	1.8	Cardiac ICU	1	Alive	0	Alive	1	392	Efffusion, pericardial	21:29:13	23:40:00	08:16:00	03:28:00	2015		Step-Down Unit (SDU)	admit				87	134	87	110.582	63	102	59	72.3626	70	106	68	81.022	46	92	41	52.9381
1494735	1147574	Female	2	77	Caucasian	1	173	114	115	-408	8607	14440	10.3111	5.97708	Cardiac ICU	1	Alive	0	Alive	1	243	Cardiac arrest (with or without respiratory arrest; for respiratory arrest see Respiratory System)	13:21:00	20:49:00	20:09:00	19:36:00	2015	Emergency Department	Emergency Department	admit				103	125	65	97.1012	71	77	34	53.0526	82	92	47	67.1148	80	135	70	89.4069
3337360	2728765	Male	1	80	Caucasian	1	185.4	102.5	98.5	-79	328	3173	2.25833	0.227778	Cardiac ICU	1	Alive	0	Alive	1	458	Infarction, acute myocardial (MI)	12:00:00	18:12:00	13:19:00	18:47:00	2015	Emergency Department	Emergency Department	admit				104	143	104	127.444	62	71	62	66.7778	79	98	79	90.7778	60	138	58	65.8833
2838813	2296327	Male	1	61	Caucasian	1	172.7	56.8		-1883	10954	14001	11.0306	7.60694	Cardiac ICU	1	Alive	0	Alive	1	396	Bleeding, lower GI	22:09:00	22:53:00	05:32:00	20:06:00	2015		Floor	admit				92	165	92	129.416	72	93	32	69.0806	87	110	51	83.3877	72	75	51	61.9517
445065	378647	Male	1	61	Caucasian	1	180.3	88.6		-8133	2976	5817	9.6875	2.06667	Cardiac ICU	1	Alive	0	Alive	2	141	Angina, unstable (angina interferes w/quality of life or meds are tolerated poorly)	04:05:00	20:35:00	19:38:00	21:14:00	2015	Floor	Other ICU	transfer				82	141	82	107.25	78	117	42	69.0179	91	122	53	78.1579	95	121	64	83.6004
3336876	2728324	Male	1	63	Caucasian	1	177.8	74.4	70.6	-74	5600	6805	4.77708	3.88889	Cardiac ICU	1	Alive	0	Alive	1	458	Infarction, acute myocardial (MI)	22:51:00	17:30:00	00:05:00	21:25:00	2014	Emergency Department	Emergency Department	admit				88	155	88	113.569	65	91	50	68.1961	73	110	67	86.1372	58	87	43	60.9064
1493237	1146321	Female	2	63	African American	2	168	70	64.7	-252	11641	18906	13.3042	8.08403	Cardiac ICU	1	Alive	0	Alive	1	243	Cardiac arrest (with or without respiratory arrest; for respiratory arrest see Respiratory System)	15:36:00	22:54:00	19:48:00	21:49:00	2014	Emergency Department	Emergency Department	admit	35.2	35.2	35.2	208	231	53	128.384	113	123	39	63.1174	122	127	48	79.5219	81	181	49	85.2042
3108194	2525327	Male	1	55	Caucasian	1	182.9	106.4	106.9	-277	2375	5029	3.68472	1.64931	Cardiac ICU	1	Alive	0	Alive	1	420	Acid-base/electrolyte disturbance	01:53:00	18:19:00	06:30:00	22:05:00	2015	Emergency Department	Emergency Department	admit				88	194	88	129.435	85	121	60	86.0435	98	135	72	95.7826	60	91	50	63.2104
2820772	2279637	Male	1	79	Caucasian	1	167.6	83		-8437	1136	16861	17.5681	0.788889	Cardiac ICU	1	Alive	0		1	392	Diverticular disease, surgery for	09:12:00	22:50:00	05:49:00	00:45:00	2015	Operating Room	Operating Room	admit				129	179	129	151.633	73	111	67	81.9667	92	116	85	98.7	91	104	78	87.6009
508906	430475	Male	1	85	Hispanic	3	157.5	80.7		-39254	1257	8371	33.0729	0.872917	Cardiac ICU	1	Alive	0	Alive	4	141	CHF, congestive heart failure	17:25:00	19:10:00	23:39:00	20:36:00	2015	Floor	ICU to SDU	readmit				136	177	136	157.882	99	151	73	100.059	106	158	89	112.823	93	119	81	94.1622
2890836	2344518	Male	1	54	Asian	3	155	59.3		-85	2311	6552	4.60903	1.60486	Cardiac ICU	1	Alive	0	Alive	1	396	CHF, congestive heart failure	12:20:00	02:57:00	13:45:00	04:16:00	2014		Emergency Department	admit				105	147	105	127.487	91	92	61	79.4872	102	104	73	90.641	96	96	50	71.1329
1475099	1131025	Male	1	61	Other/Unknown	3	155	71.2	64.73	-169	10583	14962	10.5076	7.34931	Cardiac ICU	1	Alive	0	Alive	1	243	Cardiac arrest (with or without respiratory arrest; for respiratory arrest see Respiratory System)	06:02:00	18:13:00	08:51:00	17:14:00	2014	Emergency Department	Emergency Department	admit				104	339	38	117.117	73	323	30	73.0389	130	155	27	86	87	163	59	91.4945
2601724	2078013	Male	1	82	Caucasian	1	180.3	99.3		-23	3628	5540	3.86319	2.51944	Cardiac ICU	1	Alive	0	Alive	1	365	Rhythm disturbance (conduction defect)	02:07:00	22:50:00	02:30:00	14:58:00	2014	Direct Admit	Direct Admit	admit				70	171	70	128.873	51	108	28	59.1202	61	115	44	75.1076	32	70	27	35.5151
966629	711916	Male	1	56	Caucasian	1	175.3	75	81.93	-115	3315	9147	6.43194	2.30208	Cardiac ICU	1	Alive	0	Alive	1	184	Infarction, acute myocardial (MI)	09:36:00	19:58:00	11:31:00	18:46:00	2015	Emergency Department	Emergency Department	admit				94	153	94	125.204	90	101	67	83.5044	95	123	79	99.8319	58	106	51	71.5008
494657	418888	Female	2	87	Hispanic	3	157.5	82		-144	1353	5169	3.68958	0.939583	Cardiac ICU	1	Alive	0	Alive	1	141	Rhythm disturbance (atrial, supraventricular)	01:19:00	17:52:00	03:43:00	02:16:00	2014	Emergency Department	Emergency Department	admit				74	195	74	147.179	49	148	32	54.8571	67	153	52	76.6071	66	78	55	61.5632
1542667	1187691	Male	1	82	Caucasian	1	183	86	87.2	-19225	14405	14405	23.3542	10.0035	Cardiac ICU	1	Alive	0	Alive	3	243	Vascular medical, other	11:59:00	20:29:00	20:24:00	20:29:00	2015	Floor	ICU to SDU	stepdown/other				62	155	62	108.954	73	106	24	62.7273	85	111	37	76.1182	95	133	76	103.373
1841419	1451020	Male	1	53	Caucasian	1	180.3	77.6	77.5	-65	3805	3829	2.70417	2.64236	Cardiac ICU	1	Alive	0	Alive	1	282	Sepsis, pulmonary	06:06:00	23:00:00	07:11:00	22:36:00	2014		Emergency Department	admit				101	198	101	140.951	116	116	59	80.3663	146	146	77	104.287	98	101	55	77.7412
3329533	2721724	Male	1	69	Caucasian	1	188	85.3	75.9	0	13715	19074	13.2458	9.52431	Cardiac ICU	1	Alive	0	Alive	1	458	CHF, congestive heart failure	10:51:00	16:45:00	10:51:00	23:26:00	2014	Direct Admit	Direct Admit	admit				67	145	67	107.866	61	100	40	56.7637	77	106	52	76.7808	131	140	65	95.632
453031	385173	Male	1	87	Hispanic	3	162.56	72		-252	11401	11426	8.10972	7.91736	Cardiac ICU	1	Alive	0	Alive	1	141	Rhythm disturbance (conduction defect)	20:39:00	23:17:00	00:51:00	22:52:00	2014	Emergency Department	Emergency Department	admit				97	215	97	152.093	60	124	33	53.5481	81	130	53	77.2564	66	139	37	56.3329
2574430	2052929	Male	1	61	Caucasian	1	175	99.54		-115	5320	8322	5.85903	3.69444	Cardiac ICU	1	Alive	0	Alive	1	365	Embolus, pulmonary	01:04:00	21:41:00	02:59:00	19:39:00	2014	Direct Admit	Direct Admit	admit				85	169	85	122.448	74	115	40	70.2353	84	119	53	81.8824	117	150	86	105.965
437395	372406	Male	1	64	African American	2	160	50.8		0	1488	8342	5.79306	1.03333	Cardiac ICU	1	Alive	0	Alive	1	141	Vascular medical, other	00:20:00	19:22:00	00:20:00	01:08:00	2014	Step-Down Unit (SDU)	Step-Down Unit (SDU)	admit				54	171	54	105.086	143	143	29	63.7143	149	149	35	73.6571	128	133	67	88.922
3327837	2720202	Female	2	76	Caucasian	1	167	90.7	92.3	-617	1091	2526	2.18264	0.757639	Cardiac ICU	1	Alive	0	Alive	1	458	Infarction, acute myocardial (MI)	09:47:00	14:10:00	20:04:00	14:15:00	2015	Step-Down Unit (SDU)	Step-Down Unit (SDU)	admit				96	164	96	133.429	73	77	58	65.1905	100	110	75	91.8571	70	92	65	72.5392
1058606	784947	Male	1	69	Caucasian	1	167.6	48.6		-248	944	12423	8.79931	0.655555	Cardiac ICU	1	Alive	0	Alive	1	197	Sepsis, renal/UTI (including bladder)	23:49:00	19:00:00	03:57:00	19:41:00	2014	Emergency Department	Emergency Department	admit				76	128	76	94.3555	60	73	37	49.0222	64	79	49	59.2667	73	73	52	60.7892
1072010	797026	Female	2	56	African American	2	162.6	86.4		-453	8942	21057	14.9375	6.20972	Cardiac ICU	1	Alive	0	Alive	1	197	Infarction, acute myocardial (MI)	02:50:00	01:20:00	10:23:00	15:25:00	2015		Emergency Department	admit				87	177	87	120.929	77	98	21	66.1513	96	137	39	80.2897	77	113	68	82.0788
2859444	2315408	Female	2	72	Caucasian	1	162.6	70.76		-305	5503	11633	8.29028	3.82153	Cardiac ICU	1	Alive	0	Alive	1	386	Sepsis, pulmonary	18:52:14	01:50:00	23:57:00	19:40:00	2015	Emergency Department	Emergency Department	admit	36.2	37.9	35.9	60	231	60	136.425	46	127	33	62.6	60	155	40	80.4681	102	153	62	98.6236
360993	309959	Male	1	35	Caucasian	1	198.1	180		-3	1847	11976	8.31875	1.28264	Cardiac ICU	1	Alive	0	Alive	1	122	Angina, unstable (angina interferes w/quality of life or meds are tolerated poorly)	10:20:00	17:59:00	10:23:00	17:10:00	2014	Direct Admit	Direct Admit	admit				101	165	101	129.909	103	120	50	78.5758	115	130	64	90.3485	98	108	63	79.1226
2480003	1970747	Female	2	47	Caucasian	1	162.6	54.9	53.7	-349	1904	5654	4.16875	1.32222	Cardiac ICU	1	Alive	0	Alive	1	336	Complications of prev. peripheral vasc. surgery,surgery for (i.e.ligation of bleeder, exploration and evacuation of hematoma, debridement, pseudoaneurysms, clots, fistula, etc.)	10:29:00	14:32:00	16:18:00	00:02:00	2015	Operating Room	Operating Room	admit				140	277	94	149.936	88	88	68	75.5577	108	118	95	107.538	72	107	61	73.0028
3120086	2535737	Female	2	60	Caucasian	1	170.2	68.6	72.5	-1910	1251	11521	9.32708	0.86875	Cardiac ICU	1	Alive	0	Alive	1	420	Encephalopathies (excluding hepatic)	16:43:00	00:34:00	00:33:00	21:24:00	2015	Floor	Floor	admit				93	121	93	111.885	56	64	46	54.3077	68	77	58	67.1154	73	90	61	71.9761
514810	435292	Male	1	52	African American	2	182.9	76.2		-156	1785	5025	3.59792	1.23958	Cardiac ICU	1	Alive	0	Alive	1	141	Pneumothorax	08:40:00	23:01:00	11:16:00	17:01:00	2015		Emergency Department	admit				114	145	114	129.429	94	104	65	82.8095	100	114	78	93.1905	100	105	60	69.8523
2890040	2343774	Male	1	65	Caucasian	1	185.4	78.7		-934	17794	45653	32.3521	12.3569	Cardiac ICU	1	Alive	0	Alive	1	392	Sepsis, unknown	19:33:44	04:00:00	11:07:00	19:41:00	2015	Emergency Department	Emergency Department	admit				62	229	62	140.103	71	132	43	72.9815	86	154	50	88.1431	109	120	62	84.276
1622612	1259429	Male	1	69	African American	2	180	126.8	126.8	-6224	1508	4131	7.19097	1.04722	Cardiac ICU	1	Alive	0	Alive	1	259	Angina, unstable (angina interferes w/quality of life or meds are tolerated poorly)	16:55:00	21:30:00	00:39:00	01:47:00	2015	Emergency Department	Emergency Department	admit				127	147	127	137	73	73	63	68	90	90	76	83	57	75	51	62.5636
1665026	1296593	Female	2	60	Caucasian	1	152.4	75.9		-3917	1813	7590	7.99097	1.25903	Cardiac ICU	1	Alive	0	Alive	1	254	CHF, congestive heart failure	21:13:00	21:00:00	14:30:00	20:43:00	2015	Acute Care/Floor	Acute Care/Floor	admit				82	176	82	107.404	68	87	36	63.8654	82	125	66	82.0377	73	103	65	85.4006
2898097	2351272	Female	2	89	Caucasian	1	152	64		-29	2051	4780	3.33958	1.42431	Cardiac ICU	1	Alive	0	Alive	1	396	Rhythm disturbance (conduction defect)	16:08:00	00:17:00	16:37:00	02:48:00	2014		Emergency Department	admit	38	38	31.556	118	189	118	152.321	80	129	31	75.6415	90	133	65	94.283	117	120	34	68.644
413386	352924	Female	2	43	African American	2	162.6	79.38		-520	4054	10996	7.99722	2.81528	Cardiac ICU	1	Alive	0	Alive	1	122	Renal failure, acute	22:04:00	22:00:00	06:44:00	02:18:00	2015	Emergency Department	Emergency Department	admit				57	145	57	98.4591	97	97	23	57.6121	105	105	31	67.486	102	106	75	90.3499
3099579	2517810	Female	2	71	African American	2	162.6	84.6	88.9	-1529	2850	9991	8	1.97917	Cardiac ICU	1	Alive	0	Alive	1	420	Embolus, pulmonary	20:57:00	20:57:00	22:26:00	21:56:00	2014	Floor	Floor	admit				96	214	96	144.174	119	119	37	56.4348	124	124	53	77.2754	65	84	60	65.2855
1774611	1392471	Female	2	62	Caucasian	1	161.2	61.6	65.5	-545	2595	5542	4.22708	1.80208	Cardiac ICU	1	Alive	0	Alive	1	282	Graft, femoral-popliteal bypass	12:43:00	18:10:00	21:48:00	17:03:00	2014		Operating Room	admit				161	177	56	128.963	57	63	39	50.9118	85	104	74	89.6579	104	129	92	108.404
1437580	1099702	Female	2	38	African American	2	165	98.4	110.1	-765	1237	7051	5.42778	0.859028	Cardiac ICU	1	Alive	0	Alive	1	243	Cellulitis and localized soft tissue infections, surgery for	14:18:00	00:34:00	03:03:00	23:40:00	2015		Recovery Room	stepdown/other				65	145	65	105.273	77	92	27	58.0909	98	106	38	71.7273	111	123	90	101.348
2631828	2105845	Female	2	28	Caucasian	1	170	61.6		-11614	4444	20176	22.0764	3.08611	Cardiac ICU	1	Alive	0	Alive	2	365	Thrombosis, vascular (deep vein)	22:05:00	23:55:00	23:39:00	01:43:00	2014	Direct Admit	Floor	readmit				92	142	92	112.468	76	92	39	64.6709	86	100	52	75.1519	85	134	62	79.9719
3341399	2732401	Male	1	46	Caucasian	1	188	123.9	124.6	-101	1589	4484	3.18403	1.10347	Cardiac ICU	1	Alive	0	Alive	1	458	MI admitted > 24 hrs after onset of ischemia	17:42:00	22:07:00	19:23:00	21:52:00	2014	Emergency Department	Emergency Department	admit				101	144	101	123.934	81	92	55	69.6393	105	109	74	90.377	94	154	49	85.6064
1527279	1174834	Male	1	90	Caucasian	1	170	66.8	66.8	-372	6359	6359	4.67431	4.41597	Cardiac ICU	1	Alive	0	Alive	1	243	Hemorrhage/hematoma, intracranial	02:49:00	19:00:00	09:01:00	19:00:00	2015	Direct Admit	Direct Admit	admit				81	226	81	157.359	71	159	26	54.0534	124	175	48	89.374	82	108	51	67.1819
2749515	2213685	Male	1	51	Caucasian	1	178	90.7		-94	3006	4556	3.22917	2.0875	Cardiac ICU	1	Alive	0	Alive	1	396	Rhythm disturbance (atrial, supraventricular)	14:30:00	20:00:00	16:04:00	18:10:00	2014		Emergency Department	admit				91	156	91	122.2	89	93	63	78.42	106	116	71	88.6731	136	139	53	87.5305
3332571	2724442	Male	1	49	African American	2	188	144.4	134.1	-11402	2653	17105	19.7965	1.84236	Cardiac ICU	1	Alive	0	Alive	1	458	Graft for dialysis, insertion of	01:45:00	20:52:00	23:47:00	20:00:00	2014	Operating Room	Operating Room	admit				121	286	90	120.675	59	84	52	61.4909	80	97	72	85.1454	74	102	59	76.5341
3352962	2742843	Male	1	60	Caucasian	1	182.9	94.5	92.3	-89	2241	4909	3.47083	1.55625	Cardiac ICU	1	Alive	0	Alive	1	458	Infarction, acute myocardial (MI)	05:42:00	17:00:00	07:11:00	20:32:00	2015	Emergency Department	Emergency Department	admit				69	154	69	104.79	79	101	46	67.321	91	122	53	80.9877	87	99	68	85.2185
422900	360689	Female	2	57	Caucasian	1	165.1	75.8		-151	5761	7108	5.04097	4.0007	Cardiac ICU	1	Alive	0	Alive	1	122	Arrest, respiratory (without cardiac arrest)	19:13:00	20:12:00	21:44:00	21:45:00	2015	Emergency Department	Emergency Department	admit	34.167	38.722	26.5	51	237	51	111.188	60	207	27	64.8056	70	213	35	77.807	69	136	44	79.3476
1857490	1465053	Male	1	68	Caucasian	1	172.7	155	155	-3826	1410	7434	7.81944	0.979167	Cardiac ICU	1	Alive	0	Alive	1	282	Sepsis, pulmonary	00:27:00	20:07:00	16:13:00	15:43:00	2015		Floor	admit				95	167	95	130.462	55	98	55	67.3846	75	115	65	90	116	119	82	97.0638
330585	285010	Male	1	60	African American	2	177.8	74.7		-3	2913	25785	17.9083	2.02292	Cardiac ICU	1	Alive	0	Alive	1	122	Rhythm disturbance (atrial, supraventricular)	21:21:00	19:09:00	21:24:00	21:57:00	2015	Direct Admit	Direct Admit	admit				120	170	120	144.235	65	86	49	62.8824	79	95	70	82.1961	136	148	71	83.2981
3338789	2730061	Male	1	49	Caucasian	1	175.3	79.3	80.8	-269	2360	3442	2.57708	1.63889	Cardiac ICU	1	Alive	0	Alive	1	458	Infarction, acute myocardial (MI)	01:51:00	15:42:00	06:20:00	21:40:00	2015	Emergency Department	Emergency Department	admit				109	156	109	137.797	82	88	56	70.3243	105	111	76	97.4595	82	82	43	59.1609
384583	329333	Male	1	43	African American	2	165	104.3		-106	32344	117216	81.4736	22.4611	Cardiac ICU	1	Alive	0	Alive	1	122	Cardiac arrest (with or without respiratory arrest; for respiratory arrest see Respiratory System)	14:47:00	02:09:00	16:33:00	03:37:00	2015	Emergency Department	Emergency Department	admit	35.139	39.056	26.611	62	177	62	116.004	69	149	11	71.8004	76	156	25	85.0079	87	138	50	85.9466
3332856	2724693	Male	1	79	Caucasian	1	185.4	84.3	79.3	-2674	3177	7358	6.96667	2.20625	Cardiac ICU	1	Alive	0	Alive	1	458	Rhythm disturbance (atrial, supraventricular)	19:59:00	19:11:00	16:33:00	21:30:00	2014	Step-Down Unit (SDU)	Step-Down Unit (SDU)	admit				97	185	97	120.596	111	111	53	69.9808	135	135	74	89.1731	103	109	74	90.7429
3341394	2732397	Female	2	65	African American	2	157.5	119.4	119.2	-127	2286	10882	7.64514	1.5875	Cardiac ICU	1	Alive	0	Alive	1	458	Rhythm disturbance (ventricular)	02:45:00	18:14:00	04:52:00	18:58:00	2015	Floor	Floor	admit				109	182	109	136.857	68	97	54	68.2041	98	120	78	94.9388	60	141	59	60.6118
355962	305832	Female	2	80	Caucasian	1	162.6	58.7		-11	4790	8919	6.20139	3.32639	Cardiac ICU	1	Alive	0	Alive	1	122	Cardiac arrest (with or without respiratory arrest; for respiratory arrest see Respiratory System)	14:15:00	19:05:00	14:26:00	22:16:00	2015	Direct Admit	Direct Admit	admit				236	236	80	106.877	103	134	46	70.4267	127	142	53	82.1391	78	126	36	84.3337
405038	346081	Male	1	55	African American	2	177.8	61.8		-175	3245	9069	6.41944	2.25347	Cardiac ICU	1	Alive	0	Alive	1	122	CHF, congestive heart failure	09:30:00	19:34:00	12:25:00	18:30:00	2015	Emergency Department	Emergency Department	admit	37.944	37.944	29.667	104	187	104	134.01	106	128	75	92.6495	120	138	30	101.74	86	92	68	76.6994
1759748	1379503	Male	1	50	Caucasian	1	195.6	91	91.62	-89	9014	12746	8.91319	6.25972	Cardiac ICU	1	Alive	0	Alive	1	282	Cardiac arrest (with or without respiratory arrest; for respiratory arrest see Respiratory System)	20:20:00	18:15:00	21:49:00	04:03:00	2015		Emergency Department	admit				110	138	80	101.691	86	99	51	71.1379	103	117	61	90.3103	77	125	54	80.3617
2739756	2204664	Male	1	56	Hispanic	3	180.3	90.7		-194	15301	20927	14.6674	10.6257	Cardiac ICU	1	Alive	0	Alive	1	392	Sepsis, pulmonary	04:00:32	20:01:00	07:14:00	22:15:00	2015		Emergency Department	admit				106	144	46	93.801	66	114	22	52.0785	88	118	34	63.3646	98	136	44	75.836
463786	393857	Female	2	65	Hispanic	3	167.6	35.9		-1554	2536	3331	3.39236	1.76111	Cardiac ICU	1	Alive	0	Alive	1	141	Rhythm disturbance (atrial, supraventricular)	10:24:00	19:49:00	12:18:00	06:34:00	2015	Emergency Department	Emergency Department	admit				79	143	79	110.347	67	100	50	78.2222	77	106	55	85.5417	133	142	71	117.268
1480192	1135344	Female	2	74	African American	2	170	80	80	-191	4084	4084	2.96875	2.83611	Cardiac ICU	1	Alive	0	Alive	1	243	Infarction, acute myocardial (MI)	20:10:00	19:25:00	23:21:00	19:25:00	2015	Emergency Department	Emergency Department	admit				160	160	150	154.143	179	179	43	65.0155	192	192	57	95.3411	67	120	58	74.1929
2610809	2086434	Male	1	62	Caucasian	1	170	83.27		-24	918	2991	2.09375	0.6375	Cardiac ICU	1	Alive	0	Alive	1	365	Chest pain, unknown origin	02:25:00	04:40:00	02:49:00	18:07:00	2014	Direct Admit	Direct Admit	admit				73	163	73	104.033	79	106	37	57.1209	100	109	48	68.0769	91	100	63	75.5828
1729475	1353021	Female	2	34	African American	2	152.4	78		-32	2060	3585	2.51181	1.43056	Cardiac ICU	1	Alive	0	Alive	1	282	Hypertension, uncontrolled (for cerebrovascular accident-see Neurological System)	07:27:00	19:44:00	07:59:00	18:19:00	2015		Emergency Department	admit				115	245	115	168.43	118	127	61	91.45	160	173	87	122.49	101	121	80	100.574
1795569	1410920	Male	1	63	Caucasian	1	177.8	83.9		-993	3223	10115	7.71389	2.23819	Cardiac ICU	1	Alive	0	Alive	1	282	Embolectomy (with general anesthesia)	03:12:00	20:20:00	19:45:00	01:28:00	2014		Operating Room	admit				81	159	81	106.631	74	83	45	62.3846	92	109	59	81.1846	64	140	62	87.1837
3348407	2738757	Female	2	74	African American	2	167.6	105.9	103.6	-165	2961	12038	8.4743	2.05625	Cardiac ICU	1	Alive	0	Alive	1	458	CHF, congestive heart failure	12:53:00	00:16:00	15:38:00	16:59:00	2015	Emergency Department	Emergency Department	admit				77	201	77	146.258	90	129	46	73.871	117	141	57	101.436	130	130	59	79.9027
2634011	2107899	Male	1	78	Caucasian	1	170.2	122.7		-37	935	3944	2.76458	0.649305	Cardiac ICU	1	Alive	0	Alive	1	365	Rhythm disturbance (atrial, supraventricular)	05:41:00	00:02:00	06:18:00	21:53:00	2014	Emergency Department	Emergency Department	admit				119	188	119	157.783	85	143	61	82.4783	109	152	77	101	82	111	68	76.8407
3344265	2735006	Female	2	22	Caucasian	1	172.7	112.5	98.2	0	8894	13189	9.15903	6.17639	Cardiac ICU	1	Alive	0	Alive	1	458	Cardiomyopathy	17:46:00	21:35:00	17:46:00	22:00:00	2014	Direct Admit	Direct Admit	admit				82	158	82	106.589	51	93	50	60.6621	66	100	61	78.1689	115	132	80	107.742
3343885	2734669	Female	2	79	Caucasian	1	160	70.1	72.6	-49	2208	3932	2.76458	1.53333	Cardiac ICU	1	Alive	0	Alive	1	458	Rhythm disturbance (ventricular)	02:16:00	20:37:00	03:05:00	15:53:00	2014	Emergency Department	Emergency Department	admit				125	158	125	139	70	80	62	70	100	110	88	97	71	73	70	70.0466
2626766	2101186	Male	1	65	Caucasian	1	177.8	88.6	97.5	0	2188	19811	13.7576	1.51944	Cardiac ICU	1	Alive	0	Alive	1	365	Sepsis, other	02:34:00	20:45:00	02:34:00	15:02:00	2014		Direct Admit	admit				79	146	79	108.162	53	85	35	54.9559	67	94	53	66.8824	110	114	78	93.1925
3345209	2735852	Female	2	43	African American	2	154.9	70.7	66.7	-71	502	16464	11.4826	0.348611	Cardiac ICU	1	Alive	0	Alive	1	458	Rhythm disturbance (ventricular)	09:18:00	20:53:00	10:29:00	18:51:00	2014	Emergency Department	Emergency Department	admit				121	149	121	129.333	76	96	65	75.3333	108	110	87	97.3333	87	110	75	86.1458
417370	356140	Female	2	59	Caucasian	1	167.6	95.25		-1184	19678	49726	35.3542	13.6653	Cardiac ICU	1	Alive	0	Alive	1	122	Rhythm disturbance (atrial, supraventricular)	13:55:00	22:25:00	09:39:00	01:37:00	2014	Floor	Floor	admit				85	160	73	105.256	55	130	11	62.4503	66	138	38	78.8038	156	160	79	113.232
392854	336121	Female	2	69	Caucasian	1	166.4	83		-5817	891	2178	5.55208	0.61875	Cardiac ICU	1	Alive	0	Alive	1	122	Chest pain, unknown origin	02:26:00	15:41:00	03:23:00	18:14:00	2015	Floor	Floor	admit				117	155	117	133	89	105	56	73.4167	101	110	71	87.5833	81	83	80	80.6274
1772893	1390985	Female	2	69	Caucasian	1	152.4	65		-193	1174	2860	2.12014	0.815278	Cardiac ICU	1	Alive	0	Alive	1	282	Sepsis, pulmonary	12:42:00	15:35:00	15:55:00	11:29:00	2015		Emergency Department	admit				105	167	105	137.417	60	103	53	68.3333	87	114	76	92.3333	77	85	57	69.7136
2585836	2063377	Male	1	53	Caucasian	1	183	95.4		-1499	30927	56431	40.2292	21.4771	Cardiac ICU	1	Alive	0	Alive	1	365	CHF, congestive heart failure	17:09:00	22:39:00	18:08:00	05:35:00	2015	Direct Admit	Acute Care/Floor	admit				111	129	111	118.87	79	85	67	76.5217	96	101	83	91.1304	70	150	65	76.0167
400383	342285	Male	1	56	Caucasian	1	195.6	124.7		-177	1770	13687	9.62778	1.22917	Cardiac ICU	1	Alive	0	Alive	1	122	CHF, congestive heart failure	08:28:00	23:32:00	11:25:00	16:55:00	2014	Emergency Department	Emergency Department	admit				87	171	87	124.507	89	127	57	83.3944	105	136	67	92.7534	121	126	73	97.1652
1072834	797775	Female	2	75	Caucasian	1	172.7	77.3		-191	6664	6690	4.77847	4.62778	Cardiac ICU	1	Alive	0	Alive	1	197	CHF, congestive heart failure	23:39:00	18:20:00	02:50:00	17:54:00	2014	Emergency Department	Emergency Department	admit				92	169	92	125.497	78	91	28	51.1973	107	107	44	69.6424	132	132	71	88.4734
3337903	2729254	Female	2	48	Caucasian	1	160	71.5	71.22	-94	3217	3234	2.31111	2.23403	Cardiac ICU	1	Alive	0	Alive	1	458	Infarction, acute myocardial (MI)	10:42:00	18:10:00	12:16:00	17:53:00	2015	Emergency Department	Emergency Department	admit				69	129	69	93.9655	63	77	41	58.7586	79	97	50	71.6437	88	95	61	73.0472
965407	710917	Female	2	78	Caucasian	1	167.6	63.6	51.48	-166	1330	8211	5.81736	0.923611	Cardiac ICU	1	Alive	0	Alive	1	184	Hypovolemia (including dehydration, Do not include shock states)	20:14:00	15:51:00	23:00:00	21:10:00	2015	Emergency Department	Emergency Department	admit				71	141	71	111.52	42	92	42	64.1	57	99	54	79.8	75	103	63	78.0798
2697321	2165182	Male	1	88	Caucasian	1	175.3	58.2		-360	11708	11708	8.38055	8.13055	Cardiac ICU	1	Alive	0	Alive	1	392	Cancer-laryngeal/tracheal, surgery for	15:48:22	00:56:00	21:48:00	00:56:00	2014	Operating Room	Operating Room	admit				81	195	81	133.798	69	145	33	65.6642	85	148	45	81.8978	72	127	40	77.6974
1774479	1392357	Male	1	50	Caucasian	1	177.8	89.5		0	767	3638	2.52639	0.532639	Cardiac ICU	1	Alive	0	Alive	1	282	Vascular medical, other	02:47:00	15:25:00	02:47:00	15:34:00	2014		Direct Admit	admit				110	144	110	121.5	85	85	71	77.3333	104	104	83	92.5	62	74	58	63.575
1751970	1372713	Male	1	79	Caucasian	1	185.4	94	94	-10	2929	5844	4.06528	2.03403	Cardiac ICU	1	Alive	0	Alive	1	282	Sepsis, pulmonary	21:11:00	22:45:00	21:21:00	22:10:00	2015	Emergency Department	Emergency Department	admit				98	162	98	128.872	76	101	51	64.234	100	118	72	88.9149	105	112	49	68.4877
409669	349904	Male	1	58	Caucasian	1	177.8	74.8		-111	6001	15883	11.1069	4.16736	Cardiac ICU	1	Alive	0	Alive	1	122	Respiratory - medical, other	15:55:00	18:29:00	17:46:00	21:47:00	2014	Emergency Department	Emergency Department	admit				90	142	90	117.502	72	85	35	64.8297	82	100	55	77.5131	70	103	64	72.1768
416535	355460	Male	1	86	Caucasian	1	185.4	69.4		-148	3029	3029	2.20625	2.10347	Cardiac ICU	1	Alive	0	Alive	1	122	Infarction, acute myocardial (MI)	17:03:00	22:00:00	19:31:00	22:00:00	2015	Emergency Department	Emergency Department	admit				82	217	82	113.513	74	188	12	68.1081	84	214	39	81.1795	70	131	55	61.1263
455871	387461	Male	1	54	Other/Unknown	3	185.4	108.8		0	614	3888	2.7	0.426389	Cardiac ICU	1	Alive	0	Alive	1	141	Infarction, acute myocardial (MI)	03:28:00	20:16:00	03:28:00	13:42:00	2015	Emergency Department	Emergency Department	admit				69	134	69	109.6	83	101	48	78.4	91	109	54	85.4667	96	101	69	86.2056
1797029	1412171	Female	2	28	African American	2	177.8	141.9		-8214	2824	8965	11.9299	1.96111	Cardiac ICU	1	Alive	0	Alive	1	282	Seizures (primary-no structural brain disease)	23:41:00	22:00:00	16:35:00	15:39:00	2015		Floor	admit				113	198	113	158.912	77	120	54	93.5	105	141	78	118.603	105	128	75	93.7724
1724791	1348940	Female	2	79	African American	2	152.4	90.7	90.7	-44	2435	6448	4.50833	1.69097	Cardiac ICU	1	Alive	0	Alive	1	282	CHF, congestive heart failure	11:33:00	23:45:00	12:17:00	04:52:00	2014		Emergency Department	admit				95	203	95	147.5	83	83	32	47.7209	137	145	60	81.7209	71	82	44	64.2295
359912	309071	Female	2	86	Caucasian	1	120.1	63.5		-191	5413	5413	3.89167	3.75903	Cardiac ICU	1	Alive	0	Alive	1	122	Sepsis, unknown	22:05:00	19:29:00	01:16:00	19:29:00	2015	Emergency Department	Emergency Department	admit				70	191	70	123.663	84	131	14	59.0447	93	191	31	75.7518	105	109	75	87.2195
2737846	2202880	Male	1	26	Hispanic	3	190.5	180		-435	2552	14275	10.2153	1.77222	Cardiac ICU	1	Alive	0	Alive	1	392	Hypertension, uncontrolled (for cerebrovascular accident-see Neurological System)	17:17:45	22:27:00	00:32:00	19:04:00	2014	Emergency Department	Emergency Department	admit				121	196	121	153.949	85	131	79	102.974	98	142	90	113.923	113	130	75	100.054
3088464	2508034	Male	1	42	Caucasian	1	182.9	91.8	98.3	-199	4179	24277	16.9972	2.90208	Cardiac ICU	1	Alive	0	Alive	1	420	Bleeding, GI-location unknown	20:03:00	19:59:00	23:22:00	21:01:00	2014	Emergency Department	Emergency Department	admit				82	161	82	119.63	88	141	56	80.45	100	146	63	89.02	149	149	83	103.031
1639315	1274142	Female	2	83	Caucasian	1	160	56.7		-47	2466	3603	2.53472	1.7125	Cardiac ICU	1	Alive	0	Alive	1	254	CHF, congestive heart failure	04:40:00	17:30:00	05:27:00	22:33:00	2015	Emergency Department	Emergency Department	admit				86	137	86	108.49	61	70	33	52.6875	86	99	66	78.5833	86	102	60	77.5708
2631651	2105676	Male	1	68	Caucasian	1	182.9	118		-124	2329	4946	3.52083	1.61736	Cardiac ICU	1	Alive	0	Alive	1	365	Rhythm disturbance (ventricular)	02:45:00	15:15:00	04:49:00	19:38:00	2015	Emergency Department	Emergency Department	admit				77	138	77	103.8	75	93	33	66.6889	79	98	46	74.8667	130	136	60	81.3042
2766755	2229636	Female	2	54	African American	2	157	165		-497	4375	5968	4.48958	3.03819	Cardiac ICU	1	Alive	0	Alive	1	396	Emphysema/bronchitis	11:15:00	23:00:39	19:32:00	20:27:00	2014		Floor	admit				74	138	74	117.897	61	92	41	70.4265	73	103	49	81.3	81	97	69	80.3724
1593827	1234197	Male	1	49	Caucasian	1	180.3	134.26	135.2	-742	6390	9727	7.27014	4.4375	Cardiac ICU	1	Alive	0	Alive	1	251	Chest/abdomen trauma	07:31:00	14:00:00	19:53:00	06:23:00	2015	Floor	Floor	admit				64	185	64	134.93	118	118	38	80.9437	142	142	46	102.408	104	108	66	86.2693
1443096	1104330	Female	2	59	African American	2	155	113	109.6	-368	5304	9225	6.66181	3.68333	Cardiac ICU	1	Alive	0	Alive	1	243	Chest pain, respiratory	03:35:00	19:28:00	09:43:00	02:07:00	2015	Emergency Department	Emergency Department	stepdown/other				88	164	88	130.64	84	123	29	77.84	102	126	46	94.08	73	101	64	75.8969
490238	415273	Female	2	79	African American	2	170.2	83.9		-1329	7921	20797	15.3653	5.50069	Cardiac ICU	1	Alive	0	Alive	1	141	CVA, cerebrovascular accident/stroke	11:08:00	19:54:00	09:17:00	21:18:00	2015		Floor	admit				107	217	107	160.244	98	98	41	66.0254	128	128	59	88.7259	81	96	44	66.1955
436316	371532	Male	1	82	Hispanic	3	170	81.6		-271	1747	3149	2.375	1.21319	Cardiac ICU	1	Alive	0	Alive	1	141	Respiratory - medical, other	11:48:00	20:48:00	16:19:00	21:26:00	2014	Emergency Department	Emergency Department	admit				93	136	93	110.448	43	89	35	49.7241	60	96	52	64	65	78	58	62.2189
3065554	2487775	Female	2	38	Other/Unknown	3	165.1	89.3	93.6	-140	3573	5275	3.76042	2.48125	Cardiac ICU	1	Alive	0	Alive	1	420	Asthma	02:30:00	20:45:00	04:50:00	16:23:00	2015	Emergency Department	Emergency Department	admit				81	147	81	117.429	73	95	34	66.4127	80	103	44	77.6984	88	155	68	89.2012
3075774	2496832	Male	1	61	Caucasian	1	172.7	83.5	82.7	-239	1450	4157	3.05278	1.00694	Cardiac ICU	1	Alive	0	Alive	1	420	Respiratory - medical, other	17:18:00	18:34:00	21:17:00	21:27:00	2014	Emergency Department	Emergency Department	admit				82	118	82	95.5172	64	64	44	52.3103	67	67	55	61.3793	97	107	86	94.669
1477041	1132685	Female	2	76	Caucasian	1	155	72	72.12	-125	1674	3410	2.45486	1.1625	Cardiac ICU	1	Alive	0	Alive	1	243	Infarction, acute myocardial (MI)	07:55:00	18:50:00	10:00:00	13:54:00	2015	Emergency Department	Emergency Department	admit				104	174	104	134.304	94	151	41	64.7391	107	155	52	86.9565	93	111	62	78.8675
3120661	2536254	Female	2	51	Caucasian	1	157.5	58.9	59.1	-118	3945	5193	3.68819	2.73958	Cardiac ICU	1	Alive	0	Alive	1	420	Emphysema/bronchitis	23:42:00	16:13:00	01:40:00	19:25:00	2014	Emergency Department	Emergency Department	admit				82	167	82	118.481	81	115	58	79.4416	89	127	65	88.2597	136	137	74	98.6468
346327	297890	Male	1	54	Caucasian	1	188	104.5		-96	7368	23716	16.5361	5.11667	Cardiac ICU	1	Alive	0	Alive	1	122	Effusions, pleural	11:15:00	00:07:00	12:51:00	15:39:00	2014	Direct Admit	Direct Admit	admit				109	176	109	134.119	111	128	57	84.4958	121	131	71	96.0586	91	95	64	76.0577
1663831	1295546	Male	1	39	Caucasian	1	170	131.5	117	-148	18720	34003	23.716	13	Cardiac ICU	1	Alive	0	Alive	1	259	Sepsis, GI	06:07:00	23:18:00	08:35:00	08:35:00	2015		Acute Care/Floor	admit				70	161	70	126.519	54	125	38	68.6688	60	129	46	82.4777	120	142	69	101.12
3332677	2724531	Male	1	68	Caucasian	1	175.3	111.3	100.5	-268	5824	13128	9.30278	4.04444	Cardiac ICU	1	Alive	0	Alive	1	458	Rhythm disturbance (conduction defect)	14:54:00	22:10:00	19:22:00	20:26:00	2015	Emergency Department	Emergency Department	admit				83	228	83	126.005	85	157	42	63.201	108	171	61	86.6701	41	160	34	78.0393
1071528	796585	Female	2	61	African American	2	162.6	93.4		-6518	1023	9724	11.2792	0.710417	Cardiac ICU	1	Alive	0	Alive	1	197	Hemorrhage (for gastrointestinal bleeding GI-see GI system) (for trauma see Trauma)	14:38:00	21:20:00	03:16:00	20:19:00	2014	Floor	Floor	admit				87	145	87	108.656	53	88	19	58.2295	67	94	49	70.0161	74	95	69	81.202
2763893	2226991	Male	1	50	Caucasian	1	165.1	84.82		-178	1744	2766	2.04444	1.21111	Cardiac ICU	1	Alive	0	Alive	1	386	CHF, congestive heart failure	21:06:31	22:10:00	00:04:00	05:08:00	2014	Emergency Department	Emergency Department	admit				97	202	97	153.238	123	131	56	103.762	137	146	64	114.619	94	98	69	77.3
1473507	1129707	Male	1	66	African American	2	168	78.8	78.8	-835	265	3175	2.78472	0.184028	Cardiac ICU	1	Alive	0	Alive	1	243	Embolus, pulmonary	22:15:00	17:05:00	12:10:00	16:35:00	2015		Emergency Department	admit				100	144	100	121.6	88	97	63	81.5	101	105	77	92	104	109	94	102.333
2680847	2149920	Female	2	54	Caucasian	1	170.2	81.7		-164	1188	3533	2.56736	0.825	Cardiac ICU	1	Alive	0	Alive	1	392	Arrest, respiratory (without cardiac arrest)	08:58:05	22:35:00	11:42:00	07:30:00	2014		Emergency Department	admit				84	146	84	105.565	53	90	48	62.2174	61	103	56	72.0435	97	99	65	86.2331
1449864	1109926	Male	1	30	African American	2	173	83.5	83.6	-822	980	2781	2.50208	0.680556	Cardiac ICU	1	Alive	0	Alive	1	243	Angina, unstable (angina interferes w/quality of life or meds are tolerated poorly)	09:57:00	22:00:00	23:39:00	15:59:00	2015	Emergency Department	Emergency Department	stepdown/other				84	154	84	117.797	80	90	33	61.6875	95	104	54	78.1875	61	81	49	61.1231
2645343	2118290	Female	2	72	African American	2	160	60.9		-141	5728	9816	6.91458	3.97778	Cardiac ICU	1	Alive	0	Alive	1	365	Anemia	21:52:00	19:49:00	00:13:00	23:41:00	2014	Emergency Department	Emergency Department	admit				47	213	47	130.281	62	128	25	59.5876	68	136	31	76.5052	98	109	66	86.5564
1526294	1174029	Female	2	62	African American	2	157	75.5	75.5	-2115	2462	11468	9.43264	1.70972	Cardiac ICU	1	Alive	0	Alive	1	243	Infarction, acute myocardial (MI)	06:30:00	16:53:00	17:45:00	10:47:00	2015	Floor	Floor	stepdown/other				106	177	106	153.5	86	123	43	80.7188	111	141	69	104.312	78	130	74	95.7459
3342418	2733326	Male	1	63	African American	2	165.1	78.6	68.3	-70	2397	12466	8.70556	1.66458	Cardiac ICU	1	Alive	0	Alive	1	458	CHF, congestive heart failure	07:22:00	00:18:00	08:32:00	00:29:00	2015	Emergency Department	Emergency Department	admit				75	214	75	125.921	95	101	50	71.809	115	140	59	92.6517	83	101	63	79.8249
1523244	1171439	Female	2	49	African American	2	160	104.7		-2988	1364	5646	5.99583	0.947222	Cardiac ICU	1	Alive	0	Alive	2	243	Infarction, acute myocardial (MI)	18:26:00	18:20:00	20:14:00	18:58:00	2015	Emergency Department	Floor	readmit				96	154	96	120.417	72	114	62	82.6667	87	117	71	93	85	119	85	95.428
366338	314365	Female	2	59	Caucasian	1	160	75.29		-140	1739	3937	2.83125	1.20764	Cardiac ICU	1	Alive	0	Alive	1	122	Infarction, acute myocardial (MI)	19:18:00	15:15:00	21:38:00	02:37:00	2014	Emergency Department	Emergency Department	admit				142	145	129	135.7	71	71	66	67.6	80	133	42	75.0533	68	84	65	74.0379
1543129	1188094	Female	2	68	Other/Unknown	3	168	70.3	70.31	-218	2406	3653	2.68819	1.67083	Cardiac ICU	1	Alive	0	Alive	1	243	Rhythm disturbance (conduction defect)	00:35:00	17:06:00	04:13:00	20:19:00	2014	Emergency Department	Emergency Department	admit				94	184	94	143.764	89	137	47	75.4182	102	144	65	97.0545	126	126	59	70.9496
961117	707468	Male	1	64	Caucasian	1	175.26	106.39	105.3	-306	3260	3260	2.47639	2.26389	Cardiac ICU	1	Alive	0	Alive	2	184	Angina, unstable (angina interferes w/quality of life or meds are tolerated poorly)	11:32:00	22:58:00	16:38:00	22:58:00	2015	Emergency Department	Other ICU	transfer				97	196	97	144.562	77	119	69	83.4375	95	128	80	106.583	70	83	0	68.7354
3349298	2739562	Female	2	54	Caucasian	1	162.6	88		-463	2472	3882	3.01736	1.71667	Cardiac ICU	1	Alive	0	Alive	1	458	Infarction, acute myocardial (MI)	20:50:00	21:15:00	04:33:00	21:45:00	2015	Emergency Department	Emergency Department	admit				110	180	110	140.632	74	83	57	67.6842	100	119	80	96.0132	67	87	61	68.148
2787652	2248997	Male	1	59	Caucasian	1	188	79.9		-146	736	5117	3.65486	0.511111	Cardiac ICU	1	Alive	0	Alive	1	386	Infarction, acute myocardial (MI)	03:02:03	18:45:00	05:28:00	17:44:00	2014	Emergency Department	Emergency Department	admit				90	128	90	106.429	82	111	58	76.6191	88	115	69	83.4762	87	97	81	86.8912
2577786	2055994	Male	1	83	Caucasian	1	172.7	76.2		-631	5352	15507	11.2069	3.71667	Cardiac ICU	1	Alive	0	Alive	1	365	Infarction, acute myocardial (MI)	16:15:00	21:13:00	02:46:00	19:58:00	2015		Floor	admit				52	145	52	95.7317	55	114	17	52.3008	63	122	24	62.0406	68	97	57	67.5208
2885300	2339392	Male	1	79	Caucasian	1	180	56.4		-87	2610	4228	2.99653	1.8125	Cardiac ICU	1	Alive	0	Alive	1	396	Seizures (primary-no structural brain disease)	02:45:00	02:40:00	04:12:00	23:42:00	2014	Emergency Department	Emergency Department	admit				72	133	72	105.133	67	80	39	55.8533	78	128	50	69.1111	105	184	95	123.838
971491	715814	Female	2	46	Caucasian	1	162.6	119.3	125.86	-69	3974	17504	12.2035	2.75972	Cardiac ICU	1	Alive	0	Alive	1	184	Cardiac arrest (with or without respiratory arrest; for respiratory arrest see Respiratory System)	17:37:00	22:30:00	18:46:00	13:00:00	2015	Emergency Department	Emergency Department	admit				81	142	81	112.248	82	102	27	77.0826	90	116	46	88.5688	133	145	73	94.3654
1482858	1137604	Male	1	47	Caucasian	1	175	84.1	83.19	-98	1522	4441	3.15208	1.05694	Cardiac ICU	1	Alive	0	Alive	1	243	Infarction, acute myocardial (MI)	17:33:00	21:12:00	19:11:00	20:33:00	2015	Direct Admit	Direct Admit	admit				94	127	94	112.407	69	91	63	79.3333	84	101	79	88.3333	77	103	63	75.3763
318017	274683	Male	1	45	Caucasian	1	193	154.5		-335	2716	11687	8.34861	1.88611	Cardiac ICU	1	Alive	0	Alive	1	122	Acid-base/electrolyte disturbance	16:45:00	01:07:00	22:20:00	19:36:00	2014	Emergency Department	Emergency Department	admit				43	219	43	162.06	48	132	19	75.6418	72	207	23	97.0127	76	92	62	73.116
1617036	1254587	Male	1	71	Caucasian	1	177.8	87.9		-3	5718	5718	3.97292	3.97083	Cardiac ICU	1	Alive	0	Alive	1	254	Rhythm disturbance (ventricular)	18:24:00	17:45:00	18:27:00	17:45:00	2015	Other Hospital	Other Hospital	admit				113	187	113	151.253	75	92	55	72.4578	110	141	81	112.422	66	111	55	74.5028
3049563	2473732	Female	2	73	Caucasian	1	154.9	90.2	90.5	-97	3965	12711	8.89444	2.75347	Cardiac ICU	1	Alive	0	Alive	1	420	Sepsis, other	21:55:00	19:23:00	23:32:00	17:37:00	2015	Emergency Department	Emergency Department	admit				61	162	61	128.571	37	104	26	46.8214	57	110	41	66.5	60	95	60	63.5222
1643088	1277442	Male	1	56	Caucasian	1	190	99.5	97	-28693	1217	5597	23.8125	0.845139	Cardiac ICU	1	Alive	0	Alive	1	259	Cardiovascular medical, other	01:41:00	21:11:00	23:54:00	20:11:00	2015	Floor	Floor	admit				77	144	77	108.207	49	110	20	60.069	60	119	36	71.1724	65	72	47	59.6273
2720817	2187051	Male	1	74	Caucasian	1	175.3	82		-126	1771	2873	2.08264	1.22986	Cardiac ICU	1	Alive	0	Alive	1	386	Infarction, acute myocardial (MI)	21:26:06	23:25:00	23:32:00	05:03:00	2015		Emergency Department	admit				131	174	110	125.412	63	92	50	64.4412	73	96	59	74.5882	65	78	48	57.2978
313929	271315	Male	1	52	Caucasian	1	170.2	70.3		-14041	10185	10185	16.8236	7.07292	Cardiac ICU	1	Alive	0	Alive	2	122	Renal failure, acute	01:17:00	21:03:00	19:18:00	21:03:00	2015	Emergency Department	Floor	readmit				67	197	67	106.326	65	156	26	66.177	76	198	46	75.9889	81	121	68	92.8983
2723589	2189626	Male	1	72	Caucasian	1	185	95.6		-83	2244	16834	11.7479	1.55833	Cardiac ICU	1	Alive	0	Alive	1	396	Sepsis, cutaneous/soft tissue	05:10:00	23:07:00	06:33:00	19:57:00	2014	Emergency Department	Emergency Department	admit				98	177	98	132.354	62	91	55	70.7708	70	100	68	84.3061	99	110	75	87.2903
1832148	1442919	Male	1	71	Caucasian	1	185.4	140		-101	1461	5119	3.625	1.01458	Cardiac ICU	1	Alive	0	Alive	1	282	Sepsis, cutaneous/soft tissue	05:25:00	20:25:00	07:06:00	07:27:00	2015		Emergency Department	admit				111	134	111	121.167	71	71	56	60.0556	84	93	78	84.7778	105	105	71	77.9217
2618153	2093203	Male	1	52	Caucasian	1	185.4	123.8		-4	5657	18561	12.8924	3.92847	Cardiac ICU	1	Alive	0	Alive	1	365	Embolus, pulmonary	23:18:00	20:43:00	23:22:00	21:39:00	2015		Other Hospital	admit				83	178	83	112.772	67	130	21	70.5655	75	141	36	79.8904	85	116	67	89.736
2832466	2290460	Male	1	67	Caucasian	1	175.3	54.7		-469	1511	5848	4.38681	1.04931	Cardiac ICU	1	Alive	0	Alive	1	392	Respiratory surgery, other	12:23:46	21:40:00	20:12:00	21:23:00	2014	Operating Room	Operating Room	admit				153	185	153	166.846	70	90	50	65.7407	86	102	65	81.7778	72	122	72	84.0468
2845218	2302264	Male	1	58	Caucasian	1	167.6	72.5		-228	3206	9119	6.49097	2.22639	Cardiac ICU	1	Alive	0	Alive	1	396	CHF, congestive heart failure	11:58:37	23:45:00	15:46:00	21:12:00	2015	Emergency Department	Emergency Department	admit	35.722	37.278	35.722	97	177	97	135.29	74	79	43	61.307	100	102	60	79.6667	83	85	64	73.0767
492420	417068	Male	1	75	Hispanic	3	165.1	68.4		-65	5076	16480	11.4896	3.525	Cardiac ICU	1	Alive	0	Alive	1	141	Infarction, acute myocardial (MI)	06:08:00	17:53:00	07:13:00	19:49:00	2014	Emergency Department	Emergency Department	admit				81	155	81	110.728	80	99	46	72.24	90	111	57	81.184	61	103	47	64.5412
3348609	2738943	Female	2	69	Caucasian	1	170.1	88.9	75.9	0	21818	36323	25.2243	15.1514	Cardiac ICU	1	Alive	0	Alive	1	458	Cardiac arrest (with or without respiratory arrest; for respiratory arrest see Respiratory System)	18:03:00	23:26:00	18:03:00	21:41:00	2014	Emergency Department	Emergency Department	admit	35.8	38.9	32.1	115	306	6	128.457	101	108	39	63.6415	117	141	52	87.0755	73	144	37	75.6883
1834634	1445103	Male	1	65	Caucasian	1	177	83		-126	1195	3925	2.81319	0.829861	Cardiac ICU	1	Alive	0	Alive	1	282	Infarction, acute myocardial (MI)	00:29:00	20:00:00	02:35:00	22:30:00	2015		Floor	admit				90	133	90	112.208	60	63	52	56.7083	87	89	64	78.0417	92	92	68	79.0921
2707539	2174674	Male	1	48	Hispanic	3	170.2	133.63		-1338	640	8976	7.1625	0.444444	Cardiac ICU	1	Alive	0	Alive	1	386	Rhythm disturbance (atrial, supraventricular)	19:36:15	23:30:00	17:54:00	04:34:00	2015	Floor	Floor	admit				113	144	113	129.533	99	112	68	91.4667	106	118	82	99.3333	103	111	87	98.3393
2593064	2070014	Male	1	36	Caucasian	1	172.7	95.2	95.8	-333	1303	2857	2.21528	0.904861	Cardiac ICU	1	Alive	0	Alive	1	365	Cardiomyopathy	17:45:00	22:55:00	23:18:00	21:01:00	2014	Floor	Direct Admit	admit				79	136	79	99.3929	62	99	41	60.5714	67	109	52	70.4483	78	97	69	80.221
3347443	2737907	Male	1	52	African American	2	177.8	113.3	111.5	-126	2779	2779	2.01736	1.92986	Cardiac ICU	1	Alive	0	Alive	1	458	Infarction, acute myocardial (MI)	14:31:00	14:56:00	16:37:00	14:56:00	2015	Emergency Department	Emergency Department	admit				83	173	83	134.841	94	113	52	89.5044	111	136	64	107.159	91	98	70	80.7004
1636525	1271702	Male	1	58	Caucasian	1	170	74.5	70	-1400	15013	33587	24.2965	10.4257	Cardiac ICU	1	Alive	0	Alive	1	259	Emphysema/bronchitis	14:53:00	22:00:00	14:13:00	00:26:00	2014	Emergency Department	Emergency Department	admit				107	184	60	123.648	45	102	12	58.0426	54	109	19	67.2015	84	125	61	78.0003
3113195	2529689	Male	1	31	Caucasian	1	173	102	94.3	-125	5450	6864	4.85347	3.78472	Cardiac ICU	1	Alive	0	Alive	1	420	Metabolic/endocrine medical, other	21:11:00	17:40:00	23:16:00	18:06:00	2014	Emergency Department	Emergency Department	admit				75	139	75	104.163	69	97	44	66.9592	76	104	53	75.4694	85	101	56	73.9382
1851348	1459698	Male	1	72	Caucasian	1	182.9	148.7		-509	4364	9942	7.25764	3.03056	Cardiac ICU	1	Alive	0	Alive	1	282	CABG alone, coronary artery bypass grafting	10:19:00	16:30:00	18:48:00	19:32:00	2015		Operating Room	admit				106	319	77	159.732	39	319	39	69.6496	88	120	76	97.8722	60	95	0	67.2949
1490588	1144071	Female	2	77	Caucasian	1	173	78.5	76.52	-286	3992	8093	5.81875	2.77222	Cardiac ICU	1	Alive	0	Alive	1	243	CHF, congestive heart failure	21:40:00	17:19:00	02:26:00	20:58:00	2015	Emergency Department	Emergency Department	stepdown/other				62	226	62	174.094	40	137	27	46.4062	85	162	42	93	59	75	47	58.4268
1501285	1153051	Male	1	53	Caucasian	1	178	85.3	85.3	-565	2452	2452	2.09514	1.70278	Cardiac ICU	1	Alive	0	Alive	1	243	Angina, unstable (angina interferes w/quality of life or meds are tolerated poorly)	11:59:00	14:16:00	21:24:00	14:16:00	2015	Direct Admit	Direct Admit	stepdown/other				92	154	92	125.038	89	99	46	78.1646	110	113	70	92.1392	58	104	51	63.757
3130674	2545103	Male	1	62	African American	2	180.3	85.8	59.1	-11065	4585	7559	12.9333	3.18403	Cardiac ICU	1	Alive	0	Alive	2	420	Coma/change in level of consciousness (for hepatic see GI, for diabetic see Endocrine, if related to cardiac arrest, see CV)	22:57:00	21:21:00	15:22:00	19:47:00	2015	Emergency Department	Floor	readmit				97	151	97	123.314	75	110	54	82.2093	80	119	67	91.4651	94	137	65	80.9283
2791496	2252554	Male	1	54	African American	2	170.1	78.9		-145	3208	3208	2.32847	2.22778	Cardiac ICU	1	Alive	0	Alive	1	396	Sepsis, renal/UTI (including bladder)	13:46:00	21:39:00	16:11:00	21:39:00	2014	Emergency Department	Emergency Department	admit				84	266	84	143.333	72	111	58	83.4545	80	188	66	99.1831	72	103	52	71.6618
531128	448415	Female	2	83	Caucasian	1	154.9	58	57.4	-596	1594	2560	2.19167	1.10694	Cardiac ICU	1	Alive	0	Alive	1	141	Cardiovascular medical, other	16:44:00	21:20:00	02:40:00	05:14:00	2014		Emergency Department	admit				80	185	80	139.375	62	100	33	53.3333	87	106	56	73.3333	74	94	58	66.0611
1057566	784022	Female	2	58	Other/Unknown	3	160	118.2		-726	4681	10901	8.07431	3.25069	Cardiac ICU	1	Alive	0	Alive	2	197	Sepsis, pulmonary	01:23:00	03:10:00	13:29:00	19:30:00	2015	Emergency Department	Other ICU	transfer				117	143	64	116.091	41	63	29	47.9251	64	110	35	65.5676	101	108	68	81.4458
3047068	2471521	Female	2	72	Caucasian	1	155	92.5	94.1	-236	10180	13111	9.26875	7.06944	Cardiac ICU	1	Alive	0	Alive	1	420	Emphysema/bronchitis	16:57:00	23:24:00	20:53:00	22:33:00	2014	Emergency Department	Emergency Department	admit				60	150	60	111.979	91	126	21	51.3458	99	129	31	65.9628	120	142	60	76.0691
3069730	2491455	Male	1	87	Caucasian	1	177.8	113.5	116.3	-78	3990	4123	2.91736	2.77083	Cardiac ICU	1	Alive	0	Alive	1	420	Neurologic medical, other	20:11:00	18:12:00	21:29:00	15:59:00	2014	Emergency Department	Emergency Department	admit				103	206	103	148.544	79	179	36	62.2532	94	184	60	82.9367	91	107	58	78.5163
1814101	1427139	Male	1	49	African American	2	172	83		-2910	3320	5930	6.13889	2.30556	Cardiac ICU	1	Alive	0	Alive	1	282	CABG alone, coronary artery bypass grafting	15:20:00	18:40:00	15:50:00	23:10:00	2015		Operating Room	admit				120	198	87	117.691	57	102	46	61.6463	92	122	62	86.2727	109	157	94	105.648
2575358	2053784	Female	2	68	Caucasian	1	157.5	80.9		0	2154	3610	2.50694	1.49583	Cardiac ICU	1	Alive	0	Alive	1	365	Chest pain, unknown origin	06:50:00	19:00:00	06:50:00	18:44:00	2014	Direct Admit	Direct Admit	admit				68	134	68	100.6	75	76	33	57.0923	89	89	41	67.0923	114	120	60	104.24
1448150	1108507	Female	2	65	African American	2	170	81.4	80.15	-149	2460	5482	3.91042	1.70833	Cardiac ICU	1	Alive	0	Alive	1	243	Infarction, acute myocardial (MI)	19:08:00	16:59:00	21:37:00	14:37:00	2015	Emergency Department	Emergency Department	admit				108	177	108	149.283	64	135	43	62.1739	97	141	67	93.7609	46	80	45	54.423
2613608	2089024	Male	1	60	Caucasian	1	168	68		-66	1891	16407	11.4396	1.31319	Cardiac ICU	1	Alive	0	Alive	1	365	Angina, unstable (angina interferes w/quality of life or meds are tolerated poorly)	08:57:00	19:30:00	10:03:00	17:34:00	2014	Emergency Department	Emergency Department	admit				101	157	101	134.137	92	126	72	88.8082	104	132	82	99.2192	88	113	77	89.3973
959732	706359	Male	1	44	Caucasian	1	175.26	90.72	94.86	-114	8977	16031	11.2118	6.23403	Cardiac ICU	1	Alive	0	Alive	1	184	Cardiac arrest (with or without respiratory arrest; for respiratory arrest see Respiratory System)	17:18:00	22:23:00	19:12:00	00:49:00	2015	Emergency Department	Emergency Department	admit				87	170	87	122.378	120	124	50	77.3489	129	130	63	93.3525	89	114	32	58.5456
1482745	1137505	Male	1	57	Caucasian	1	175	80.4	81.9	-15	1237	8142	5.66458	0.859028	Cardiac ICU	1	Alive	0	Alive	1	243	Infarction, acute myocardial (MI)	23:05:00	15:02:00	23:20:00	19:57:00	2014	Direct Admit	Direct Admit	stepdown/other				74	172	74	117.571	65	158	25	59.4857	89	162	36	78.3143	93	129	68	91.8239
1496238	1148804	Female	2	74	Caucasian	1	157	82.2	84.3	-370	8907	10529	7.56875	6.18542	Cardiac ICU	1	Alive	0	Alive	1	243	Rhythm disturbance (atrial, supraventricular)	08:21:00	22:00:00	14:31:00	18:58:00	2014	Emergency Department	Emergency Department	admit				48	239	48	121.548	57	159	11	50.0382	78	171	18	72.3165	78	120	44	68.2569
3050311	2474407	Female	2	67	Other/Unknown	3	163	96	97.3	-40	4037	9001	6.27847	2.80347	Cardiac ICU	1	Alive	0	Alive	1	420	Pneumonia, other	09:43:00	16:24:00	10:23:00	05:40:00	2015	Emergency Department	Emergency Department	admit				72	170	72	117.935	102	114	36	68.1818	112	125	44	79.5897	129	133	49	96.8142
2615793	2091039	Female	2	71	Caucasian	1	154.9	80.7		0	5943	9056	6.28889	4.12708	Cardiac ICU	1	Alive	0	Alive	1	365	Cardiomyopathy	17:26:00	00:22:00	17:26:00	20:29:00	2014	Emergency Department	Direct Admit	admit				72	171	72	132.782	58	124	34	64.9022	63	129	45	80.5338	73	90	64	75.3542
2841265	2298611	Female	2	83	Asian	3	152	52.9		-19867	6955	8218	19.5035	4.82986	Cardiac ICU	1	Alive	0	Alive	1	396	Emphysema/bronchitis	07:05:00	19:10:00	02:12:00	22:07:00	2014		Emergency Department	admit				98	184	98	133.967	50	107	31	41.9262	70	114	54	65.3252	98	98	44	64.72
392118	335510	Female	2	68	African American	2	165.1	72.2		-266	3227	23499	16.5035	2.24097	Cardiac ICU	1	Alive	0	Alive	1	122	CHF, congestive heart failure	06:53:00	18:58:00	11:19:00	17:06:00	2014	Emergency Department	Emergency Department	admit				90	158	90	124.168	83	88	50	66.7622	89	104	62	79.9861	61	100	0	79.8131
2627639	2102000	Male	1	47	Other/Unknown	3	190.5	131.4		-5	4302	6750	4.69097	2.9875	Cardiac ICU	1	Alive	0	Alive	1	365	Infarction, acute myocardial (MI)	23:40:00	16:15:00	23:45:00	23:27:00	2015	Floor	Floor	admit				88	145	88	115.379	84	95	54	77.069	94	102	62	85.6552	67	120	61	86.7624
310859	268817	Male	1	57	Caucasian	1	175.3	77.6		0	2593	10006	6.94861	1.80069	Cardiac ICU	1	Alive	0	Alive	1	122	Infarction, acute myocardial (MI)	18:40:00	17:26:00	18:40:00	13:53:00	2015	Direct Admit	Direct Admit	admit				95	151	95	126.286	75	91	41	74.9464	86	114	53	88.5968	57	79	49	58.6103
2642934	2116080	Female	2	54	Caucasian	1	160	90.7		-59	2889	4248	2.99097	2.00625	Cardiac ICU	1	Alive	0	Alive	1	365	Cardiomyopathy	23:21:00	23:08:00	00:20:00	00:29:00	2014	Floor	Floor	admit				68	158	68	104.681	99	99	32	70.2464	108	111	35	77.8571	114	118	67	82.8075
528886	446645	Male	1	85	Hispanic	3	165.1	80.7	72.5	-2790	1123	2769	3.86042	0.779861	Cardiac ICU	1	Alive	0	Alive	2	141	Sepsis, other	23:52:00	20:31:00	22:22:00	17:05:00	2015	Floor	ICU to SDU	readmit				118	168	118	136.737	47	53	34	46.4737	66	77	53	68.8947	54	63	53	57
2611167	2086767	Male	1	79	Caucasian	1	175.3	67.3		-954	12807	13179	9.81458	8.89375	Cardiac ICU	1	Alive	0		1	365	Shock, cardiogenic	03:39:00	23:12:00	19:33:00	17:00:00	2015	Emergency Department	Other Hospital	admit	35.3	37.1	35.3	69	149	69	89.6811	45	130	39	58.6299	50	134	47	65.441	93	136	0	97.9042
1552217	1195699	Male	1	63	African American	2	165	71.2	72.26	-123	3519	6107	4.32639	2.44375	Cardiac ICU	1	Alive	0	Alive	1	243	Infarction, acute myocardial (MI)	07:33:00	15:23:00	09:36:00	20:15:00	2015		Emergency Department	admit				75	177	75	126.281	78	111	39	76.7683	93	120	49	91.6463	90	106	64	80.2304
1486263	1140437	Female	2	63	Asian	3	150	55.3	51.1	-12654	7052	7052	13.6847	4.89722	Cardiac ICU	1	Alive	0	Alive	1	243	Shock, cardiogenic	01:26:00	17:52:00	20:20:00	17:52:00	2015	Floor	Floor	stepdown/other				110	205	110	161.262	84	129	52	73.215	124	139	74	104.435	77	88	63	76.1004
1800520	1415231	Male	1	61	Caucasian	1	175.2	80	80	-94	2385	3840	2.73194	1.65625	Cardiac ICU	1	Alive	0	Alive	1	282	Rhythm disturbance (ventricular)	02:58:00	20:32:00	04:32:00	20:17:00	2015		Emergency Department	admit				85	127	85	97.8667	61	85	51	59.7333	72	102	62	74	63	108	51	67.4748
2777895	2239950	Female	2	65	Caucasian	1	167.6	113.4		-429	12213	14949	10.6792	8.48125	Cardiac ICU	1	Alive	0	Alive	1	386	Sepsis, pulmonary	09:39:47	01:57:00	16:48:00	04:21:00	2014	Emergency Department	Emergency Department	admit				54	170	54	123.512	73	127	21	49.4415	89	133	36	66.9339	99	109	38	75.168
2872435	2327448	Female	2	49	Caucasian	1	172.7	59		-326	2311	8111	5.85903	1.60486	Cardiac ICU	1	Alive	0	Alive	1	386	Diabetic ketoacidosis	00:37:37	21:14:00	06:03:00	20:34:00	2014		Emergency Department	admit				60	155	60	127.938	34	112	34	61.225	49	118	49	76.3875	127	135	76	111.959
978975	721812	Male	1	54	Caucasian	1	177.8	74.09	72.89	-70	2936	2936	2.0875	2.03889	Cardiac ICU	1	Alive	0	Alive	1	181	Thrombus, arterial	22:09:00	00:15:00	23:19:00	00:15:00	2015	Emergency Department	Emergency Department	admit				71	171	71	120.876	67	102	51	76.7108	78	130	59	94.0488	84	118	0	94.3085
2887358	2341291	Female	2	48	Hispanic	3	165.1	112.3		-475	3361	12169	8.78056	2.33403	Cardiac ICU	1	Alive	0	Alive	1	396	Sepsis, renal/UTI (including bladder)	01:59:35	20:43:00	09:54:00	17:55:00	2015		Floor	admit	36.889	38.333	36.5	65	160	65	109.504	44	148	32	65.7445	53	151	38	75.7664	93	129	72	86.3651
1823774	1435589	Male	1	83	Caucasian	1	182.8	87.2		-60	3878	9916	6.92778	2.69306	Cardiac ICU	1	Alive	0	Alive	1	282	CHF, congestive heart failure	23:14:00	21:30:00	00:14:00	16:52:00	2014		Emergency Department	admit				83	186	83	133.123	64	101	50	67.7534	83	136	69	98.8493	73	152	48	75.0026
2726181	2192013	Male	1	77	Caucasian	1	170.1	80.7		0	1181	2935	2.03819	0.820139	Cardiac ICU	1	Alive	0	Alive	1	396	Anemia	22:40:00	23:35:00	22:40:00	18:21:00	2014	Emergency Department	Direct Admit	admit				60	115	60	93.9787	44	80	17	44.0638	56	92	26	57.0208	80	81	79	79.0714
1658073	1290502	Female	2	69	Caucasian	1	157.4	55		-7	3763	18477	12.8361	2.61319	Cardiac ICU	1	Alive	0	Alive	1	254	Angina, stable (asymp or stable pattern of symptoms w/meds)	03:20:00	23:24:00	03:27:00	18:10:00	2015		Other Hospital	admit				98	149	98	124.55	67	91	49	62.2	105	115	69	89.9167	53	88	45	65.3095
1071728	796770	Male	1	71	Caucasian	1	177.8	92.7		-3452	953	1029	3.11181	0.661806	Cardiac ICU	1	Alive	0	Alive	1	197	Rhythm disturbance (atrial, supraventricular)	15:10:00	17:51:00	00:42:00	16:35:00	2015	Direct Admit	Floor	admit				89	157	89	138.482	77	99	49	74.037	155	155	65	91.5	101	103	89	95.7143
437382	372394	Female	2	90	Caucasian	1	157.5	72.5	71.2	-57	7982	15454	10.7715	5.54306	Cardiac ICU	1	Alive	0	Alive	1	141	Renal failure, acute	21:34:00	16:05:00	22:31:00	11:33:00	2015		Emergency Department	admit				45	232	45	104.765	109	207	18	59.7373	112	213	30	70.3166	76	90	0	62.1333
2587387	2064801	Male	1	83	Caucasian	1	180.3	81		-4188	1186	4475	6.01597	0.823611	Cardiac ICU	1	Alive	0	Alive	1	365	Rhythm disturbance (conduction defect)	23:22:00	23:45:00	21:10:00	16:56:00	2015	Acute Care/Floor	Acute Care/Floor	admit				75	144	75	95.84	59	120	44	61.96	67	125	53	69.64	64	111	60	72.3684
1463868	1121657	Male	1	81	Caucasian	1	180	103.4	102.5	-3	6281	14539	10.0986	4.36181	Cardiac ICU	1	Alive	0	Alive	1	243	Rhythm disturbance (conduction defect)	20:50:00	23:12:00	20:53:00	05:34:00	2014	Direct Admit	Direct Admit	admit				71	168	71	134.975	42	99	23	52.1392	63	106	33	72.2381	39	99	34	53.6778
1459097	1117625	Male	1	57	Caucasian	1	175	90	91	-13	1559	2915	2.03333	1.08264	Cardiac ICU	1	Alive	0	Alive	1	243	Infarction, acute myocardial (MI)	16:12:00	17:00:00	16:25:00	18:24:00	2015	Direct Admit	Direct Admit	stepdown/other				96	161	96	124.581	68	100	54	80.1613	82	115	67	93.9355	86	128	79	97.0433
977449	720596	Male	1	59	Caucasian	1	172.72	62.51	57.2	-76	930	3640	2.58056	0.645833	Cardiac ICU	1	Alive	0	Alive	1	184	Thrombus, arterial	06:16:00	20:12:00	07:32:00	23:02:00	2015	Emergency Department	Emergency Department	admit				90	192	90	136.931	92	115	41	83.6207	105	160	77	101.759	115	177	73	107.983
1470322	1127016	Female	2	76	Caucasian	1	165	81.7	78.16	-218	2671	8488	6.04583	1.85486	Cardiac ICU	1	Alive	0	Alive	1	243	Infarction, acute myocardial (MI)	15:10:00	16:16:00	18:48:00	15:19:00	2015	Emergency Department	Emergency Department	admit				118	239	118	161.636	100	100	49	64.0682	132	152	72	97.4773	81	90	52	64.2676
331728	285938	Male	1	75	Caucasian	1	182.9	108.8		-180	4760	7957	5.65069	3.30556	Cardiac ICU	1	Alive	0	Alive	1	122	Coma/change in level of consciousness (for hepatic see GI, for diabetic see Endocrine, if related to cardiac arrest, see CV)	05:58:00	21:35:00	08:58:00	16:18:00	2015	Emergency Department	Emergency Department	admit	36.389	36.667	31.417	72	166	72	117.776	52	107	40	68.0056	63	116	48	80.0645	87	129	75	98.2683
1708853	1335065	Male	1	69	Caucasian	1	172.7	50.7	48.6	-5814	7666	19168	17.3486	5.32361	Cardiac ICU	1	Alive	0	Alive	1	259	Emphysema/bronchitis	08:27:00	16:49:00	09:21:00	17:07:00	2015	Acute Care/Floor	Acute Care/Floor	admit				75	187	75	116.989	96	114	43	74.3817	101	124	52	83.9247	105	140	83	99.8247
1499928	1151910	Male	1	62	Caucasian	1	188	114.1	113.63	-340	1158	2551	2.00764	0.804167	Cardiac ICU	1	Alive	0	Alive	1	243	Angina, unstable (angina interferes w/quality of life or meds are tolerated poorly)	20:49:00	21:00:00	02:29:00	21:47:00	2015	Emergency Department	Emergency Department	stepdown/other				73	159	73	101.25	62	82	41	61.5	69	108	49	72.8333	71	88	46	61.7217
523248	442093	Male	1	71	African American	2	172.7	74.8		-357	1328	6588	4.82292	0.922222	Cardiac ICU	1	Alive	0	Alive	1	141	Emphysema/bronchitis	23:50:00	19:35:00	05:47:00	03:55:00	2015	Emergency Department	Emergency Department	admit				95	123	95	104.522	61	67	48	57.3478	71	79	61	68.7826	71	84	54	69.684
439291	373935	Male	1	64	Caucasian	1	165.1	74.8		-64	1407	25648	17.8556	0.977083	Cardiac ICU	1	Alive	0	Alive	1	141	Sepsis, pulmonary	21:56:00	18:28:00	23:00:00	22:27:00	2014		Emergency Department	admit				96	151	96	109.529	87	93	55	65.8235	92	101	65	75.7059	106	111	85	99.695
2897144	2350381	Male	1	66	African American	2	173	86.6		-96	1634	3349	2.39236	1.13472	Cardiac ICU	1	Alive	0	Alive	1	396	Infarction, acute myocardial (MI)	13:00:00	22:25:00	14:36:00	17:50:00	2014	Emergency Department	Emergency Department	admit				102	173	102	129.889	75	142	54	80.6667	94	149	73	92.5	87	109	67	83.1635
1491529	1144871	Male	1	53	African American	2	183	86.4	88.59	-281	2102	3553	2.6625	1.45972	Cardiac ICU	1	Alive	0	Alive	1	243	Chest pain, unknown origin	03:00:00	18:54:00	07:41:00	18:43:00	2014	Emergency Department	Direct Admit	stepdown/other				92	165	92	117.967	86	116	54	79.5	98	126	65	90.6	62	79	50	59.5288
1063012	788890	Male	1	60	Other/Unknown	3	177.8	104.1		-121	1844	4555	3.24722	1.28056	Cardiac ICU	1	Alive	0	Alive	1	197	Infarction, acute myocardial (MI)	11:03:00	16:59:00	13:04:00	19:48:00	2015		Emergency Department	admit				51	147	51	118.237	78	98	34	72.3684	91	109	38	82.7632	95	104	59	70.8691
966412	711746	Male	1	68	Caucasian	1	172.72	86.82	85.05	-454	1310	4094	3.15833	0.909722	Cardiac ICU	1	Alive	0	Alive	1	184	Infarction, acute myocardial (MI)	16:17:00	20:05:00	23:51:00	21:41:00	2014	Emergency Department	Emergency Department	admit				87	113	87	107.125	64	79	57	70.75	77	99	72	84.375	72	96	67	80.359
1715325	1340689	Male	1	22	Caucasian	1	178	82.9	69.05	-261	3414	34826	24.366	2.37083	Cardiac ICU	1	Alive	0	Alive	1	259	Sepsis, unknown	12:04:00	20:51:00	16:25:00	01:19:00	2014	Emergency Department	Emergency Department	admit				102	158	102	127.919	94	105	61	87.1351	104	112	71	96.027	103	115	68	90.6996
527696	445703	Male	1	49	Other/Unknown	3	170.2	71.9		-170	2382	10933	7.71042	1.65417	Cardiac ICU	1	Alive	0	Alive	1	141	MI admitted > 24 hrs after onset of ischemia	01:57:00	19:00:00	04:47:00	20:29:00	2014		Emergency Department	admit				86	139	86	112.158	48	103	48	72.079	61	107	61	81.3158	69	97	66	76.2259
2834225	2292067	Female	2	57	Caucasian	1	165	95		-831	14007	16979	12.3681	9.72708	Cardiac ICU	1	Alive	0	Alive	1	396	Hip replacement, total (non-traumatic)	13:00:00	21:50:00	02:51:00	20:18:00	2014		Operating Room	admit				55	165	55	111.955	37	97	25	49.9962	49	138	32	64.6083	84	142	0	90.6959
1758306	1378232	Male	1	58	Caucasian	1	177.8	110	103.42	-93	1420	5567	3.93056	0.986111	Cardiac ICU	1	Alive	0	Alive	1	282	Hypertension, uncontrolled (for cerebrovascular accident-see Neurological System)	02:15:00	00:35:00	03:48:00	03:28:00	2015		Emergency Department	admit				148	232	148	180.459	70	100	70	85.6757	100	144	100	122.27	110	110	68	82.257
416315	355270	Female	2	73	Caucasian	1	162.6	72.57		-273	3113	8605	6.16528	2.16181	Cardiac ICU	1	Alive	0	Alive	1	122	Pancytopenia	17:38:00	21:36:00	22:11:00	02:04:00	2014	Emergency Department	Emergency Department	admit	36.4	37.05	31.8	81	139	81	114.625	48	91	20	53.5179	59	121	35	67.9052	83	118	0	82.1118
2830536	2288664	Male	1	56	Asian	3	173.9	89		-97	3259	8268	5.80903	2.26319	Cardiac ICU	1	Alive	0	Alive	1	396	Rhythm disturbance (atrial, supraventricular)	17:50:00	13:15:00	19:27:00	01:46:00	2014	Emergency Department	Emergency Department	admit				72	146	72	97.8222	69	110	44	67.6222	74	117	50	74.2778	120	135	83	101.419
2861959	2317744	Male	1	53	Caucasian	1	165.1	65.8		-406	1875	3833	2.94375	1.30208	Cardiac ICU	1	Alive	0	Alive	1	392	Bleeding, upper GI	23:51:12	22:30:00	06:37:00	13:52:00	2014		Emergency Department	admit				110	211	110	141.208	72	141	71	92.2083	81	155	80	103.292	118	119	81	94.1856
386877	331208	Male	1	61	Caucasian	1	175	102.5		-361	17234	25654	18.066	11.9681	Cardiac ICU	1	Alive	0	Alive	1	122	CHF, congestive heart failure	16:51:00	18:26:00	22:52:00	22:06:00	2014	Emergency Department	Emergency Department	admit	37.111	37.889	36.056	89	156	89	117.848	88	105	33	76.9807	101	116	51	86.3312	93	115	56	81.0246
1455785	1114863	Male	1	76	Caucasian	1	188	114.7	119.66	-410	6774	8561	6.22986	4.70417	Cardiac ICU	1	Alive	0	Alive	1	243	Chest pain, unknown origin	14:57:00	20:28:00	21:47:00	14:41:00	2014	Emergency Department	Emergency Department	stepdown/other				84	177	84	131.698	100	148	32	74.746	119	157	49	92.4444	77	96	58	74.463
3351912	2741903	Male	1	42	African American	2	185.4	110.9	113.4	-47	24129	130847	90	16.7563	Cardiac ICU	1	Alive	0	Alive	1	458	Hemorrhage/hematoma, intracranial	21:58:00	19:32:00	22:45:00	16:54:00	2014	Emergency Department	Emergency Department	admit				71	171	71	119.019	75	111	39	69.5671	92	134	51	88.6572	135	153	70	96.5861
2686578	2155242	Female	2	70	Caucasian	1	154.9	61.2		-166	1419	7102	5.04722	0.985417	Cardiac ICU	1	Alive	0	Alive	1	392	CHF, congestive heart failure	18:58:21	20:06:00	21:44:00	21:23:00	2015	Emergency Department	Emergency Department	admit				76	144	76	104.226	84	89	31	51.2258	98	98	45	63.3871	103	103	69	78.7789
522489	441459	Female	2	84	Hispanic	3	149.9	54.4	52	-358	4493	8484	6.14028	3.12014	Cardiac ICU	1	Alive	0	Alive	1	141	CHF, congestive heart failure	15:02:00	18:24:00	21:00:00	23:53:00	2015	Emergency Department	Emergency Department	admit				72	204	72	137.354	91	156	33	71.7385	106	160	56	86.3385	56	72	47	60.6972
2871508	2326598	Male	1	53	Caucasian	1	182.9	95.3		-507	2856	6282	4.71458	1.98333	Cardiac ICU	1	Alive	0	Alive	1	392	Aneurysm/pseudoaneurysm, other	05:21:46	22:30:00	13:48:00	13:24:00	2015		Emergency Department	admit				91	180	91	130.733	89	106	44	63.5267	105	113	62	78.42	71	103	0	72.7433
481088	407778	Male	1	84	Hispanic	3	177.8	79.3		-390	2062	8060	5.86806	1.43194	Cardiac ICU	1	Alive	0	Alive	1	141	Infarction, acute myocardial (MI)	01:05:00	21:55:00	07:35:00	17:57:00	2014	Emergency Department	Emergency Department	admit				106	171	106	132.69	78	121	60	76.5172	93	126	72	89.7241	74	90	46	59.6469
3061318	2484045	Female	2	73	Other/Unknown	3	157.5	82.9	84.1	-138	1925	3663	2.63958	1.33681	Cardiac ICU	1	Alive	0	Alive	1	420	CHF, congestive heart failure	10:11:00	01:32:00	12:29:00	20:34:00	2014	Emergency Department	Emergency Department	admit				89	172	89	130.446	84	105	38	62.6786	104	112	50	78.2321	73	82	46	65.8307
1631118	1266949	Male	1	59	Caucasian	1	175.2	95.7		-115	3822	8004	5.63819	2.65417	Cardiac ICU	1	Alive	0	Alive	1	254	Infarction, acute myocardial (MI)	05:31:00	20:50:00	07:26:00	23:08:00	2015		Emergency Department	admit				74	160	74	120.568	91	104	38	69.9065	109	125	54	90.3021	90	99	50	68.3101
2591621	2068686	Male	1	83	Caucasian	1	170	71.8		-41	4582	10140	7.07014	3.18194	Cardiac ICU	1	Alive	0	Alive	1	365	Efffusion, pericardial	17:54:00	19:35:00	18:35:00	22:57:00	2014	Operating Room	Emergency Department	admit				51	179	51	117.356	80	151	16	59.4375	99	158	25	72.6688	81	118	65	82.4385
1733387	1356406	Female	2	40	African American	2	175.2	99.7		-27	5925	13363	9.29861	4.11458	Cardiac ICU	1	Alive	0	Alive	1	282	Infarction, acute myocardial (MI)	13:00:00	20:10:00	13:27:00	16:12:00	2014		Emergency Department	admit				93	201	93	128.922	96	103	51	75.5294	114	126	69	95.9314	70	127	64	89.681
2591352	2068430	Male	1	74	Caucasian	1	120.1	75.8		-3333	4126	21139	16.9944	2.86528	Cardiac ICU	1	Alive	0	Alive	1	365	Pericardial effusion/tamponade	17:54:00	17:46:00	01:27:00	22:13:00	2014		Operating Room	admit				102	142	72	100.221	55	72	41	54.5707				80.6	70	127	70	87.6264
2611338	2086927	Male	1	47	Caucasian	1	163	79		-64	4129	5758	4.04306	2.86736	Cardiac ICU	1	Alive	0	Alive	1	365	Rhythm disturbance (ventricular)	18:07:00	19:09:00	19:11:00	16:00:00	2014	Emergency Department	Other Hospital	admit				79	157	79	104.939	62	105	39	64.5	69	109	51	73.5439	75	192	52	82.3835
1683159	1312551	Male	1	52	Caucasian	1	183	98.4	103.1	-16	1311	38426	26.6958	0.910417	Cardiac ICU	1	Alive	0	Alive	1	259	Hypovolemia (including dehydration, Do not include shock states)	02:16:00	18:58:00	02:32:00	00:23:00	2015		Other Hospital	admit				66	108	66	89.6129	49	61	36	47.7742	60	69	40	56.7419	80	82	71	74.9789
2144524	1699424	Male	1	70	Caucasian	1	183	94.6	83.7	-117	3729	8493	5.97917	2.58958	Cardiac ICU	1	Alive	0	Alive	1	318	CHF, congestive heart failure	06:21:00	05:51:00	08:18:00	22:27:00	2015	Emergency Department	Emergency Department	admit				64	197	64	123.47	81	159	40	70.2811	108	163	48	90.5853	102	112	66	87.4042
508420	430087	Male	1	59	African American	2	175.3	111.4		-213	1392	4323	3.15	0.966667	Cardiac ICU	1	Alive	0	Alive	1	141	Hypertension, uncontrolled (for cerebrovascular accident-see Neurological System)	20:14:00	23:50:00	23:47:00	22:59:00	2015		Emergency Department	admit				112	169	112	142.085	105	125	58	87.5532	117	135	76	100.043	95	102	75	86.9608
2740764	2205600	Male	1	55	Other/Unknown	3	177.8	122.47		-131	2507	4268	3.05486	1.74097	Cardiac ICU	1	Alive	0	Alive	1	386	Cardiac arrest (with or without respiratory arrest; for respiratory arrest see Respiratory System)	19:19:48	20:38:00	21:30:00	15:17:00	2015	Emergency Department	Emergency Department	admit				95	143	95	116.37	69	88	62	74.1644	79	102	71	83.3562	76	108	50	87.7809
2731703	2197132	Male	1	70	Hispanic	3	165.1	82.4		0	10672	11781	8.18125	7.41111	Cardiac ICU	1	Alive	0	Alive	1	396	Alcohol withdrawal	19:14:00	23:35:00	19:14:00	05:06:00	2014		Emergency Department	admit				77	227	77	157.732	92	116	36	69.9405	109	134	47	90.9426	71	144	56	81.8867
450042	382739	Male	1	63	Hispanic	3	174.6	80.7		-2942	3157	4750	5.34167	2.19236	Cardiac ICU	1	Alive	0	Alive	2	141	Cardiovascular medical, other	16:30:00	00:42:00	17:32:00	22:09:00	2015	Operating Room	ICU to SDU	readmit				102	140	102	121.333	54	104	44	63.3704	72	113	59	77.2593	76	96	68	75.5336
389683	333507	Female	2	32	African American	2	156	84		-522	1432	5134	3.92778	0.994444	Cardiac ICU	1	Alive	0	Alive	1	122	CHF, congestive heart failure	17:50:00	16:06:00	02:32:00	02:24:00	2014	Emergency Department	Emergency Department	admit				105	182	105	141.369	99	114	49	86.9286	112	126	63	99.0465	103	111	84	94.1058
1526476	1174174	Female	2	51	African American	2	158	112	114.22	-292	1601	3073	2.33681	1.11181	Cardiac ICU	1	Alive	0	Alive	1	243	Infarction, acute myocardial (MI)	08:02:00	16:07:00	12:54:00	15:35:00	2014	Emergency Department	Emergency Department	stepdown/other				81	195	81	146.378	77	98	30	54.2	113	120	59	83.4222	99	105	79	90.3147
1668952	1300056	Female	2	74	Caucasian	1	170	104.5	97.7	-103	2728	14770	10.3285	1.89444	Cardiac ICU	1	Alive	0	Alive	1	259	CHF, congestive heart failure	13:53:00	21:46:00	15:36:00	13:04:00	2014	Emergency Department	Emergency Department	admit				96	170	96	118.818	61	97	43	57.7273	76	107	57	72.1364	71	119	63	75.6261
2197699	1740798	Male	1	49	African American	2	120.1	110.9	116.1	-71	1349	2860	2.03542	0.936805	Cardiac ICU	1	Alive	0	Alive	1	318	Ablation or mapping of cardiac conduction pathway	18:11:00	19:02:00	19:22:00	17:51:00	2014	Direct Admit	PACU	admit				100	161	100	134.803	62	95	61	77.0328	77	121	76	101.033	77	92	66	82.541
3344553	2735266	Male	1	61	African American	2	193	106.8	106.8	-33	1922	2961	2.07917	1.33472	Cardiac ICU	1	Alive	0	Alive	1	458	Angina, unstable (angina interferes w/quality of life or meds are tolerated poorly)	16:30:00	18:24:00	17:03:00	01:05:00	2014	Emergency Department	Emergency Department	admit				112	168	112	131.204	78	101	67	82.5227	91	126	88	101.546	53	76	46	58.2047
391948	335371	Male	1	60	Caucasian	1	180.3	132.6		-561	4003	6747	5.075	2.77986	Cardiac ICU	1	Alive	0	Alive	1	122	CHF, congestive heart failure	16:36:00	18:24:00	01:57:00	20:40:00	2014	Floor	Floor	admit				93	178	93	128.409	57	82	33	49.5699	85	98	53	68.1053	79	105	0	75.5591
1646800	1280680	Female	2	62	Caucasian	1	170.1	108	100.9	-129	3676	12303	8.63333	2.55278	Cardiac ICU	1	Alive	0	Alive	1	259	Cardiac arrest (with or without respiratory arrest; for respiratory arrest see Respiratory System)	01:47:00	16:59:00	03:56:00	17:12:00	2015		Emergency Department	admit				81	224	81	142.713	48	129	42	66.8191	56	134	56	84.9681	58	104	58	76.2246
328432	283226	Female	2	48	African American	2	167.6	163.3		-270	7907	25306	17.7611	5.49097	Cardiac ICU	1	Alive	0	Alive	1	122	Diabetic ketoacidosis	00:34:00	18:50:00	05:04:00	16:51:00	2014	Emergency Department	Emergency Department	admit				74	219	74	123.255	47	87	21	52.4639	54	111	40	68.4981	76	119	73	92.6701
978265	721256	Male	1	85	Caucasian	1	165.1	86.81	81.39	-359	2362	8492	6.14653	1.64028	Cardiac ICU	1	Alive	0	Alive	1	181	Rhythm disturbance (atrial, supraventricular)	19:01:00	22:32:00	01:00:00	16:22:00	2015	Emergency Department	Emergency Department	admit				93	151	93	122.809	72	84	60	67.9265	93	106	73	86.0294	118	118	80	92.2275
385847	330363	Female	2	81	Caucasian	1	152	103.8		-326	1157	4123	3.08958	0.803472	Cardiac ICU	1	Alive	0	Alive	1	122	Embolus, pulmonary	17:53:00	20:02:00	23:19:00	18:36:00	2014	Emergency Department	Emergency Department	admit				99	153	99	118.417	88	88	49	62.6111	92	99	65	75.5278	99	102	79	87.8454
1443123	1104351	Male	1	55	African American	2	173	80.6	80.6	-115	1473	5591	3.9625	1.02292	Cardiac ICU	1	Alive	0	Alive	1	243	Infarction, acute myocardial (MI)	16:46:00	15:52:00	18:41:00	19:14:00	2014	Emergency Department	Emergency Department	admit				137	154	133	140.344	75	86	70	77.4098	92	118	85	94.4872	93	106	74	87.2679
3332689	2724543	Male	1	90	Caucasian	1	165.1	61.2	65.1	-142	3950	3950	2.84167	2.74306	Cardiac ICU	1	Alive	0	Alive	1	458	CHF, congestive heart failure	01:05:00	21:17:00	03:27:00	21:17:00	2015	Emergency Department	Emergency Department	admit				77	177	77	122.813	80	102	46	67.48	101	130	57	88.28	96	150	54	69.6124
1456340	1115333	Female	2	68	African American	2	163	101.2	102.6	-703	2469	12548	9.20208	1.71458	Cardiac ICU	1	Alive	0	Alive	1	243	Rhythm disturbance (conduction defect)	11:59:00	16:50:00	23:42:00	16:51:00	2015	Floor	Floor	admit				67	188	67	136.389	71	156	17	57.8333	101	160	32	84.2037	42	78	25	44.6612
1057460	783926	Female	2	39	Asian	3	157.5	40.8		-4624	2581	7309	8.2868	1.79236	Cardiac ICU	1	Alive	0	Alive	1	197	Pneumothorax	16:20:00	23:13:00	21:24:00	16:25:00	2015	Floor	Floor	admit				78	116	78	95.7632	60	80	43	60.9211	73	85	37	68.9221	68	104	62	71.538
2574438	2052935	Male	1	53	Caucasian	1	180	95.3		-7	1219	2978	2.07292	0.846528	Cardiac ICU	1	Alive	0	Alive	1	365	Infarction, acute myocardial (MI)	21:09:00	22:54:00	21:16:00	17:35:00	2014	Emergency Department	Emergency Department	admit				96	145	96	128.423	77	95	73	84	89	108	77	93.8077	83	93	67	76.7253
2616212	2091435	Female	2	69	Caucasian	1	157.5	54.8		-132	9908	16856	11.7972	6.88056	Cardiac ICU	1	Alive	0	Alive	1	365	Rhythm disturbance (atrial, supraventricular)	02:25:00	21:33:00	04:37:00	01:45:00	2015	Acute Care/Floor	Acute Care/Floor	admit	36.6	38.4	36.5	66	153	66	104.794	56	95	27	50.0521	68	101	35	62.3958	59	100	58	73.7392
1699013	1326414	Female	2	50	Caucasian	1	170.1	94.6	89.77	-285	699	13408	9.50903	0.485417	Cardiac ICU	1	Alive	0	Alive	1	259	Infarction, acute myocardial (MI)	04:38:00	16:51:00	09:23:00	21:02:00	2014	Emergency Department	Emergency Department	admit				96	112	96	102.812	69	71	57	65.875	79	79	66	74.5625	72	97	65	73.969
3336513	2727985	Male	1	45	Asian	3	172.7	68.8	69.6	-221	1342	4328	3.15903	0.931944	Cardiac ICU	1	Alive	0	Alive	1	458	Infarction, acute myocardial (MI)	13:23:00	17:12:00	17:04:00	15:26:00	2014	Emergency Department	Emergency Department	admit				83	132	83	103.444	72	80	54	65.0278	85	101	65	79.1389	63	67	58	62.5855
1485433	1139742	Female	2	65	Caucasian	1	163	80.9	80.92	-2356	1558	1558	2.71806	1.08194	Cardiac ICU	1	Alive	0	Alive	1	243	Infarction, acute myocardial (MI)	01:23:00	18:37:00	16:39:00	18:37:00	2015	Floor	Floor	admit				90	138	90	116.481	56	87	47	66.4444	71	92	63	81.3704	59	118	48	71.1827
980078	722700	Male	1	44	Caucasian	1	180.3	118.8	119.98	-109	1903	3469	2.48472	1.32153	Cardiac ICU	1	Alive	0	Alive	1	184	Infarction, acute myocardial (MI)	05:56:00	17:34:00	07:45:00	15:28:00	2015	Emergency Department	Emergency Department	admit				116	170	116	139.458	102	111	69	91.3559	121	124	88	107.729	74	94	69	77.4382
971719	716008	Female	2	74	Caucasian	1	165.1	91.63	95.25	-155	1410	8667	6.12639	0.979167	Cardiac ICU	1	Alive	0	Alive	1	181	Renal failure, acute	19:50:00	22:52:00	22:25:00	21:55:00	2015	Emergency Department	Emergency Department	admit				82	140	82	102.904	67	131	39	56.2289	88	138	53	71.4333	49	62	42	48.6157
1853015	1461147	Male	1	53	Caucasian	1	193	133.7		-18	3225	4966	3.46111	2.23958	Cardiac ICU	1	Alive	0	Alive	1	282	Infarction, acute myocardial (MI)	06:55:00	17:59:00	07:13:00	12:58:00	2015		Direct Admit	admit				102	157	102	135	65	101	56	74.4912	85	117	77	97.8421	87	106	57	84.8248
1485021	1139409	Male	1	89	Caucasian	1	173	58.7	60.5	-154	4606	7334	5.2	3.19861	Cardiac ICU	1	Alive	0	Alive	1	243	Rhythm disturbance (conduction defect)	13:10:00	17:58:00	15:44:00	20:30:00	2015	Emergency Department	Emergency Department	admit				36	230	36	105.653	63	199	19	64.7716	73	205	23	75.907	33	110	31	85.6087
1704602	1331332	Male	1	62	Caucasian	1	172.7	61		-304	3140	4800	3.54444	2.18056	Cardiac ICU	1	Alive	0	Alive	1	254	Infarction, acute myocardial (MI)	09:16:00	22:20:00	14:20:00	18:40:00	2015	ICU	ICU	admit				84	134	84	102.333	68	81	41	56.8772	90	101	63	75.5088	54	92	43	58.4024
1488826	1142582	Male	1	67	Caucasian	1	178	86.9	87.8	-337	2421	11415	8.16111	1.68125	Cardiac ICU	1	Alive	0	Alive	1	243	CHF, congestive heart failure	16:12:00	20:04:00	21:49:00	14:10:00	2015	Emergency Department	Emergency Department	stepdown/other				148	216	148	179.22	82	123	57	82	127	152	91	115.56	56	140	52	71.0333
1069376	794658	Female	2	48	Caucasian	1	157.5	75		-147	1338	8826	6.23125	0.929167	Cardiac ICU	1	Alive	0	Alive	1	197	MI admitted > 24 hrs after onset of ischemia	16:01:00	21:34:00	18:28:00	16:46:00	2015	Emergency Department	Emergency Department	admit				97	133	97	106.842	64	81	53	65.9737	73	90	63	75.5263	72	102	68	81.6162
3340327	2731428	Female	2	59	Caucasian	1	200	97.6	92.3	0	3011	7441	5.16736	2.09097	Cardiac ICU	1	Alive	0	Alive	1	458	CVA, cerebrovascular accident/stroke	17:19:00	21:20:00	17:19:00	19:30:00	2015	Direct Admit	Direct Admit	admit				149	216	149	188.731	74	121	66	81.2985	106	159	95	116.701	72	88	52	69.4223
3333058	2724877	Male	1	70	Caucasian	1	177.8	100	76	-216	7395	18934	13.2986	5.13542	Cardiac ICU	1	Alive	0	Alive	1	458	Cardiac arrest (with or without respiratory arrest; for respiratory arrest see Respiratory System)	14:22:00	21:32:00	17:58:00	21:13:00	2015	Emergency Department	Emergency Department	admit				95	146	95	117.234	58	106	52	62.1277	71	118	69	83.383	87	125	73	89.3775
397470	339925	Male	1	61	Caucasian	1	177.8	81.64		-3456	17396	17396	14.4806	12.0806	Cardiac ICU	1	Alive	0	Alive	2	122	Cardiac arrest (with or without respiratory arrest; for respiratory arrest see Respiratory System)	10:01:00	21:33:00	19:37:00	21:33:00	2015	Operating Room	Other ICU	transfer	38.556	38.722	36.222	131	212	85	126.805	68	94	47	62.2974	81	197	57	75.4282	80	135	54	69.6859
2758603	2222090	Male	1	52	Caucasian	1	165.1	93		-163	2017	2725	2.00556	1.40069	Cardiac ICU	1	Alive	0	Alive	1	386	Infarction, acute myocardial (MI)	00:52:57	01:00:00	03:35:00	13:12:00	2015		Emergency Department	admit				139	189	139	160.846	100	120	81	93.718	115	126	98	109.59	66	86	61	75.0993
1448622	1108895	Male	1	56	Caucasian	1	180	79.6	80	-7	2666	3831	2.66528	1.85139	Cardiac ICU	1	Alive	0	Alive	1	243	Infarction, acute myocardial (MI)	00:13:00	16:11:00	00:20:00	20:46:00	2015	Direct Admit	Direct Admit	stepdown/other				96	204	96	135.8	112	119	45	80.86	142	142	55	97.5	69	93	46	61.4291
1709609	1335720	Female	2	23	Caucasian	1	165	66.2		-2350	3704	12313	10.1826	2.57222	Cardiac ICU	1	Alive	0	Alive	1	254	Hypovolemia (including dehydration, Do not include shock states)	10:07:00	14:30:00	01:17:00	15:01:00	2015	Emergency Department	Emergency Department	admit				82	136	82	103.258	49	89	28	55.4194	79	106	57	74.7742	153	164	79	111.616
1518978	1167870	Male	1	37	African American	2	175	96.7	98.16	-845	5437	7019	5.46111	3.77569	Cardiac ICU	1	Alive	0	Alive	1	243	Coagulopathy	08:26:00	19:30:00	22:31:00	17:08:00	2015	Emergency Department	Emergency Department	stepdown/other				120	227	120	157.5	92	177	56	91.7703	113	194	75	110.703	108	144	68	108.556
3345820	2736410	Male	1	65	Caucasian	1	200	127.3	131.8	-60	2332	4107	2.89375	1.61944	Cardiac ICU	1	Alive	0	Alive	1	458	Infarction, acute myocardial (MI)	02:43:00	00:10:00	03:43:00	18:35:00	2014	Emergency Department	Emergency Department	admit				89	151	89	113.622	67	95	54	70.1892	79	109	65	85.8649	62	112	56	79.1769
343478	295563	Male	1	72	Caucasian	1	177.8	88.45		-5616	1029	1029	4.61458	0.714583	Cardiac ICU	1	Alive	0	Alive	1	122	Angina, unstable (angina interferes w/quality of life or meds are tolerated poorly)	03:42:00	18:27:00	01:18:00	18:27:00	2015	Floor	Floor	admit				140	153	103	140.812	71	80	70	73.0625	81	96	70	81	57	98	47	57.12
1518656	1167600	Male	1	56	Caucasian	1	183	81.4	85.59	-109	9229	16473	11.5153	6.40903	Cardiac ICU	1	Alive	0	Alive	1	243	Cardiac arrest (with or without respiratory arrest; for respiratory arrest see Respiratory System)	05:26:00	17:48:00	07:15:00	17:04:00	2015	Emergency Department	Emergency Department	admit				155	162	18	112.265	92	129	33	70.7155	110	144	59	87.4357	100	118	46	79.7774
2499079	1986681	Male	1	76	Caucasian	1	172.7	95.2	92.3	-4143	17461	25932	20.8854	12.1257	Cardiac ICU	1	Alive	0	Alive	2	336	Cardiac arrest (with or without respiratory arrest; for respiratory arrest see Respiratory System)	22:11:00	19:26:00	19:14:00	22:15:00	2015	Emergency Department	Step-Down Unit (SDU)	transfer				71	210	71	126.345	51	167	40	62.07	63	184	53	86.4288	104	148	61	83.6186
1700854	1328013	Male	1	67	Caucasian	1	187	136		-110	2259	3692	2.64028	1.56875	Cardiac ICU	1	Alive	0	Alive	1	254	Infarction, acute myocardial (MI)	02:08:00	17:30:00	03:58:00	17:37:00	2015	Emergency Department	Emergency Department	admit				89	141	89	113.952	61	83	45	67.2857	89	103	59	84.5952	67	86	56	69.2686
506969	428906	Male	1	64	Caucasian	1	177.8	80.7		-3214	2924	4338	5.24444	2.03056	Cardiac ICU	1	Alive	0	Alive	3	141	Cardiovascular medical, other	13:39:00	19:31:00	19:13:00	19:57:00	2015		ICU to SDU	readmit				92	169	92	130.543	70	97	47	63.1957	75	102	57	77.8913	73	93	55	73.9856
1060701	786834	Female	2	71	Caucasian	1	162.6	81.8		-97	2865	34677	24.1486	1.98958	Cardiac ICU	1	Alive	0	Alive	1	197	CHF, congestive heart failure	16:15:00	19:49:00	17:52:00	17:37:00	2014	Operating Room	Direct Admit	admit				90	124	90	104.7	69	87	38	56.1	82	91	50	67.225	112	125	85	98.5235
2775142	2237400	Male	1	53	Caucasian	1	165.1	68		-344	8687	15837	11.2368	6.03264	Cardiac ICU	1	Alive	0	Alive	1	386	Cardiac arrest (with or without respiratory arrest; for respiratory arrest see Respiratory System)	18:32:24	00:13:00	00:16:00	01:03:00	2015		Emergency Department	admit	36.9	38.7	34.6	41	198	41	125.029	92	112	25	65.9187	101	123	28	80.1244	123	125	48	69.9736
3106869	2524176	Female	2	41	Other/Unknown	3	162.6	70.3	76	-4616	1327	2928	5.23889	0.921528	Cardiac ICU	1	Alive	0	Alive	1	420	Pneumonia, bacterial	14:58:00	20:42:00	19:54:00	18:01:00	2014	Floor	Floor	admit				100	144	100	116.348	81	91	49	66.3478	89	105	62	77.4348	65	96	47	64.7259
343638	295699	Male	1	82	African American	2	162.6	83.41		-208	20058	22618	15.8514	13.9292	Cardiac ICU	1	Alive	0	Alive	1	122	Respiratory - medical, other	18:20:00	14:46:00	21:48:00	20:06:00	2014	Emergency Department	Emergency Department	admit				92	206	92	151.963	71	140	14	68.2624	94	150	26	88.5423	55	105	47	75.2851
3331582	2723546	Female	2	77	Caucasian	1	170.1	70.2		-247	5971	8752	6.24931	4.14653	Cardiac ICU	1	Alive	0	Alive	1	458	Infarction, acute myocardial (MI)	12:37:00	18:36:00	16:44:00	20:15:00	2015	Emergency Department	Emergency Department	admit				78	168	78	118.698	52	96	38	62.6429	64	113	55	83.9286	80	143	70	85.6423
1604840	1243859	Female	2	66		3	172	110	90.1	-117	24044	54214	37.7299	16.6972	Cardiac ICU	1	Alive	0	Alive	1	259	Cardiac arrest (with or without respiratory arrest; for respiratory arrest see Respiratory System)	05:22:00	22:53:00	07:19:00	00:03:00	2015	Emergency Department	Emergency Department	admit				134	234	68	140.882	66	127	37	65.9809	106	169	49	83.1552	98	138	58	84.6777
486633	412320	Female	2	47	Caucasian	1	165.1	50		-278	2448	3592	2.6875	1.7	Cardiac ICU	1	Alive	0	Alive	1	141	Genitourinary medical, other	01:34:00	18:04:00	06:12:00	23:00:00	2015	Emergency Department	Emergency Department	admit				92	118	92	104.714	76	76	54	62.4286	82	82	64	71.8571	80	96	41	77.9521
1444378	1105390	Female	2	53	Caucasian	1	165	120.8	104	-421	1140	4275	3.26111	0.791667	Cardiac ICU	1	Alive	0	Alive	1	243	Angina, unstable (angina interferes w/quality of life or meds are tolerated poorly)	11:59:00	18:15:00	19:00:00	14:00:00	2014	Direct Admit	Direct Admit	admit				62	164	62	129.548	42	92	23	59.1936	47	107	47	81.2903	63	102	61	79.1033
3341581	2732569	Female	2	32	Caucasian	1	165.1	39.4	43.5	-1308	14004	18334	13.6403	9.725	Cardiac ICU	1	Alive	0	Alive	1	458	Sepsis, other	05:52:00	21:14:00	03:40:00	21:04:00	2014	Emergency Department	Step-Down Unit (SDU)	admit				72	160	72	99.5679	56	98	44	60.4073	70	123	56	74.109	93	125	58	91.025
3090526	2509850	Female	2	58	Caucasian	1	165.1	66	66.1	-522	3119	4084	3.19861	2.16597	Cardiac ICU	1	Alive	0	Alive	1	420	Drug withdrawal	12:45:00	17:31:00	21:27:00	01:26:00	2014	Floor	Floor	admit				90	169	90	126.282	77	147	58	82.1268	92	151	67	92.3944	93	119	0	83.9579
1546460	1190866	Female	2	39	African American	2	165	108.8	112	-538	93	3977	3.13542	0.0645833	Cardiac ICU	1	Alive	0	Alive	1	243	Hypertension, uncontrolled (for cerebrovascular accident-see Neurological System)	13:21:00	16:36:00	22:19:00	23:52:00	2014	Emergency Department	Emergency Department	admit				163	207	163	179.5	80	98	80	91	103	125	103	113.25	82	93	80	84.0667
1623616	1260309	Male	1	46	African American	2	175	99.7	107.8	-104	1895	7092	4.99722	1.31597	Cardiac ICU	1	Alive	0	Alive	1	259	Graft, femoral-femoral bypass	18:49:00	18:45:00	20:33:00	04:08:00	2015	PACU	PACU	admit				164	213	88	119.148	99	132	54	85.1	111	142	66	97.4667	89	141	88	108.861
1525927	1173714	Female	2	46	African American	2	160	57.1	57.1	-908	4433	7230	5.65139	3.07847	Cardiac ICU	1	Alive	0	Alive	1	243	MI admitted > 24 hrs after onset of ischemia	03:20:00	18:58:00	18:28:00	20:21:00	2015	Floor	Floor	stepdown/other				79	130	79	103.816	69	88	41	66.421	77	96	56	76.8158	71	96	62	74.3199
2630763	2104860	Female	2	68	Caucasian	1	172.7	72.2		-2516	3003	4166	4.64028	2.08542	Cardiac ICU	1	Alive	0	Alive	1	365	Rhythm disturbance (conduction defect)	02:23:00	17:45:00	20:19:00	22:22:00	2015	Floor	Floor	admit				93	162	93	124.679	119	119	46	63.9057	123	125	58	78.1321	68	130	54	69.7965
2719457	2185784	Female	2	19	Caucasian	1	157	56		-79	7466	7466	5.23958	5.18472	Cardiac ICU	1	Alive	0	Alive	1	396	Sepsis, unknown	02:40:00	08:25:00	03:59:00	08:25:00	2014		Emergency Department	admit	37.778	39.222	35.833	70	154	70	109.278	47	106	33	71.5013	57	113	45	79.8234	149	173	68	93.7323
434216	369852	Female	2	54	African American	2	162.6	46.4		-9104	1368	105152	79.3444	0.95	Cardiac ICU	1	Alive	0	Alive	1	141	Sepsis, cutaneous/soft tissue	14:56:00	23:12:00	22:40:00	21:28:00	2014		Floor	admit				83	151	83	109.842	49	118	40	60.5789	59	124	56	71.7895	71	91	71	79.8675
1065477	791119	Female	2	82	Caucasian	1	147.3	43.2		-1178	5725	12959	9.81736	3.97569	Cardiac ICU	1	Alive	0	Alive	1	197	CHF, congestive heart failure	23:21:00	18:58:00	18:59:00	18:24:00	2014	Floor	Floor	admit				81	154	81	120.971	61	94	51	75	70	106	59	85.6	84	125	79	91.4957
2683511	2152390	Male	1	57	Hispanic	3	162.6	63.5		-6105	1863	7975	9.77778	1.29375	Cardiac ICU	1	Alive	0	Alive	2	386	Sepsis, other	03:19:31	21:59:00	09:04:00	16:07:00	2014	Emergency Department	Step-Down Unit (SDU)	readmit				75	118	75	95.0588	51	74	42	54.3382	59	81	49	63.6176	81	96	70	80.7732
1618587	1255944	Male	1	82	Caucasian	1	182.8	58		-765	4136	10393	7.74861	2.87222	Cardiac ICU	1	Alive	0	Alive	1	254	Tamponade, pericardial	04:02:00	22:00:00	16:47:00	13:43:00	2015	Emergency Department	Emergency Department	admit				96	157	96	126.075	66	108	54	82	98	128	70	99.1053	115	146	35	121.709
2590682	2067828	Male	1	52	Other/Unknown	3	160	73.8	65	0	9711	20837	14.4701	6.74375	Cardiac ICU	1	Alive	0	Alive	1	365	Shock, cardiogenic	06:58:00	18:15:00	06:58:00	00:49:00	2014	Direct Admit	Direct Admit	admit	36.1	36.8	36.1	72	104	72	91.05	60	76	44	61.35	66	83	50	67.95	52	113	51	71.1579
977607	720721	Female	2	63	Caucasian	1	172.7	101.9	100.27	-91	19679	29592	20.6132	13.666	Cardiac ICU	1	Alive	0	Alive	1	184	Cardiac arrest (with or without respiratory arrest; for respiratory arrest see Respiratory System)	04:38:00	19:21:00	06:09:00	22:08:00	2015	Emergency Department	Emergency Department	admit				123	212	70	125.781	79	149	50	83.9637	91	186	60	105.224	98	151	0	75.5636
3060989	2483759	Male	1	76	Caucasian	1	173	63.5	65.9	-3003	2890	7080	7.00208	2.00694	Cardiac ICU	1	Alive	0	Alive	1	420	Bleeding, upper GI	21:46:00	21:49:00	23:49:00	23:59:00	2014	Floor	Floor	admit				76	153	76	115.424	47	84	39	60.1957	57	95	49	73.25	88	105	64	83.3108
470941	399592	Male	1	66	Hispanic	3	175.3	80.7		-2977	3036	6162	6.34653	2.10833	Cardiac ICU	1	Alive	0	Alive	3	141	Cardiovascular medical, other	14:16:00	22:35:00	15:53:00	18:29:00	2014	Floor	ICU to SDU	readmit				84	128	84	106.609	51	70	45	55.1087	62	80	55	66.4565	93	120	84	100.63
3086237	2506092	Female	2	90	Caucasian	1	154.9	73.3	70.1	-92	6890	7005	4.92847	4.78472	Cardiac ICU	1	Alive	0	Alive	1	420	Embolus, pulmonary	19:23:00	17:40:00	20:55:00	15:45:00	2014	Emergency Department	Emergency Department	admit				60	138	60	109.496	64	110	40	67.7886	70	114	45	77.187	129	163	76	118.095
2748672	2212907	Male	1	82	Caucasian	1	172.7	70.3		-404	1537	4703	3.54653	1.06736	Cardiac ICU	1	Alive	0	Alive	1	396	CHF, congestive heart failure	12:48:27	01:55:00	19:32:00	21:09:00	2015	Emergency Department	Emergency Department	admit				86	168	86	139.154	89	101	40	64.8461	103	111	60	82.5769	84	106	66	80.9467
2608231	2084058	Male	1	87	Other/Unknown	3	175.3	62.2	69.7	0	4954	8914	6.19028	3.44028	Cardiac ICU	1	Alive	0	Alive	1	365	CHF, congestive heart failure	18:51:00	23:25:00	18:51:00	05:25:00	2014		Direct Admit	admit				81	158	81	109.384	50	95	34	53.2826	60	99	46	66.9058	93	96	66	79.7541
3330439	2722530	Male	1	64	Caucasian	1	177.8	93.5	97.07	-511	2251	3388	2.70764	1.56319	Cardiac ICU	1	Alive	0	Alive	1	458	Bleeding, lower GI	23:34:00	16:33:00	08:05:00	21:36:00	2015	Emergency Department	Emergency Department	admit				84	131	84	102.947	58	78	47	61.1316	68	100	61	77	59	99	47	59.8376
972402	716561	Female	2	66	Caucasian	1	170.18	72.72	83.2	-98	12917	15647	10.934	8.97014	Cardiac ICU	1	Alive	0	Alive	1	184	Bleeding, lower GI	01:16:00	23:41:00	02:54:00	02:11:00	2015	Emergency Department	Emergency Department	admit				76	186	76	138.354	40	109	30	62.8062	54	138	52	86.0253	75	156	68	98.6931
2583904	2061614	Female	2	28	Caucasian	1	157.5	55		-3959	4667	4667	5.99028	3.24097	Cardiac ICU	1	Alive	0	Alive	1	365	Cardiomyopathy	22:14:00	22:00:00	16:13:00	22:00:00	2015	Acute Care/Floor	Acute Care/Floor	admit	36.4	36.5	36.4	60	104	60	87.5067	64	73	28	53.08	72	79	36	60.7237	63	102	42	69.182
439844	374373	Male	1	75	Caucasian	1	177.8	90.9		-1557	2303	2303	2.68056	1.59931	Cardiac ICU	1	Alive	0	Alive	1	141	Cardiovascular medical, other	02:40:00	19:00:00	04:37:00	19:00:00	2014		Emergency Department	admit				119	185	119	152.707	54	109	54	78	70	118	70	96.561	72	88	45	61.5547
1520918	1169487	Male	1	70	African American	2	183	88.8	85.28	-180	16795	24212	16.9389	11.6632	Cardiac ICU	1	Alive	0	Alive	1	243	Cardiac arrest (with or without respiratory arrest; for respiratory arrest see Respiratory System)	21:37:00	20:09:00	00:37:00	16:32:00	2015		Emergency Department	admit				125	197	77	147.486	52	132	30	58.5486	79	140	46	79.7607	67	123	41	73.6669
1484381	1138885	Female	2	89	African American	2	160	59.6	60.23	-3350	7094	10096	9.3375	4.92639	Cardiac ICU	1	Alive	0	Alive	1	243	Respiratory - medical, other	11:59:00	20:05:00	19:49:00	18:03:00	2014	Floor	Floor	stepdown/other				73	123	73	98.8417	51	84	27	47.2	66	91	46	63.9417	80	134	75	101.511
1437081	1099291	Female	2	45	Caucasian	1	173	118.2	129.82	-300	27032	44345	31.0035	18.7722	Cardiac ICU	1	Alive	0	Alive	1	243	Arrest, respiratory (without cardiac arrest)	20:58:00	21:03:00	01:58:00	20:30:00	2015		Emergency Department	admit				135	149	54	105.095	41	106	14	41.4538	55	110	42	66.2195	116	122	71	100.653
334826	288487	Male	1	63	Caucasian	1	175	82.5		-191	6504	13536	9.53264	4.51667	Cardiac ICU	1	Alive	0	Alive	1	122	Sepsis, pulmonary	06:48:00	19:35:00	09:59:00	22:23:00	2015		Emergency Department	admit	38.833	39.111	32.972	78	157	78	104.742	71	129	48	64.7026	75	132	23	73.6561	98	143	66	85.2768
1483681	1138296	Male	1	42	African American	2	173	89.8	91.22	-471	2265	12173	8.78056	1.57292	Cardiac ICU	1	Alive	0	Alive	1	243	CHF, congestive heart failure	21:46:00	16:30:00	05:37:00	19:22:00	2015		Emergency Department	stepdown/other				69	158	69	93.1957	77	129	33	64.3696	82	139	47	72.375	105	113	90	101.159
1479763	1134985	Male	1	69	Caucasian	1	175	73.4	73.4	-341	1292	8513	6.14861	0.897222	Cardiac ICU	1	Alive	0	Alive	1	243	MI admitted > 24 hrs after onset of ischemia	20:01:00	23:35:00	01:42:00	23:14:00	2014	Emergency Department	Emergency Department	admit				90	186	90	137.25	78	112	49	76.6	94	134	61	96.8	78	78	50	59.4961
1611412	1249600	Male	1	77	Caucasian	1	167	100.4	94.3	-1046	5003	8073	6.33264	3.47431	Cardiac ICU	1	Alive	0	Alive	1	259	Rhythm disturbance (ventricular)	14:51:00	22:50:00	08:17:00	19:40:00	2014	Emergency Department	Emergency Department	admit				92	178	92	129.694	69	124	54	76.1774	79	129	59	87.9597	69	86	62	71.5279
344838	296669	Female	2	44	Caucasian	1	170.2	80		-229	5119	7448	5.33125	3.55486	Cardiac ICU	1	Alive	0	Alive	1	122	Hysterectomy for other benign neoplasm/fibroids	10:29:00	18:26:00	14:18:00	03:37:00	2014	Operating Room	Operating Room	admit	37.389	38.389	32.972	163	172	76	123.605	98	107	16	56.6277	116	193	43	72.5775	161	179	75	98.6408
2805775	2265738	Male	1	50	Caucasian	1	177.8	78.4		-247	2552	3646	2.70347	1.77222	Cardiac ICU	1	Alive	0	Alive	1	392	Anaphylaxis	05:07:05	22:00:00	09:14:00	03:46:00	2014	Emergency Department	Emergency Department	admit				111	172	111	138.897	88	150	52	76.3678	100	155	66	90.4023	99	150	93	106.967
973699	717627	Male	1	81	Caucasian	1	172.72	86.6	87.12	-797	3902	9959	7.46944	2.70972	Cardiac ICU	1	Alive	0	Alive	1	184	Aneurysm, abdominal aortic	09:19:00	20:35:00	22:36:00	15:38:00	2015	Recovery Room	Recovery Room	admit				100	120	80	94.7023	54	62	0	42.1742	80	106	41	74.3306	86	109	77	88.686
1067385	792856	Male	1	81	Caucasian	1	180.3	79.5		-942	2920	4043	3.46181	2.02778	Cardiac ICU	1	Alive	0	Alive	1	197	Angina, unstable (angina interferes w/quality of life or meds are tolerated poorly)	05:00:00	16:05:00	20:42:00	21:22:00	2015	Emergency Department	Emergency Department	admit				79	208	79	122.561	69	157	24	58.3684	89	210	42	75.9487	65	96	52	67.522
3058584	2481645	Female	2	53	Caucasian	1	160	64.4	66.8	-6	2168	5365	3.72986	1.50556	Cardiac ICU	1	Alive	0	Alive	1	420	Overdose, other toxin, poison or drug	00:16:00	17:47:00	00:22:00	12:30:00	2014	Other Hospital	Other Hospital	admit				101	124	101	110.333	71	87	64	72.6333	78	94	74	81.3667	90	134	75	93.9881
3339215	2730437	Male	1	69	Caucasian	1	172.7	69.5	60.5	-466	16833	16838	12.0167	11.6896	Cardiac ICU	1	Alive	0	Alive	1	458	Coma/change in level of consciousness (for hepatic see GI, for diabetic see Endocrine, if related to cardiac arrest, see CV)	13:31:00	13:55:00	21:17:00	13:50:00	2014		Emergency Department	admit				59	160	59	111.913	55	107	40	59.4741	79	126	47	79.2402	79	137	69	82.4688
3335735	2727279	Male	1	71	Caucasian	1	185.4	100	96.2	-99	4261	8653	6.07778	2.95903	Cardiac ICU	1	Alive	0	Alive	1	458	Infarction, acute myocardial (MI)	18:05:00	19:57:00	19:44:00	18:45:00	2014	Direct Admit	Direct Admit	admit				79	122	79	100.77	78	86	51	69.3934	89	98	60	79.6393	110	133	76	103.869
2861938	2317723	Male	1	62	Hispanic	3	172.7	79.7		-54	17815	26361	18.3438	12.3715	Cardiac ICU	1	Alive	0	Alive	1	396	Sepsis, pulmonary	14:30:00	22:45:00	15:24:00	00:19:00	2014	Emergency Department	Emergency Department	admit	97.9	101.6	95.4	63	235	63	138.649	66	156	35	67.1745	81	172	42	84.7131	77	144	47	77.4388
1071143	796237	Male	1	64	Caucasian	1	172.7	67		-188	11456	16822	11.8125	7.95556	Cardiac ICU	1	Alive	0	Alive	1	197	Cardiac arrest (with or without respiratory arrest; for respiratory arrest see Respiratory System)	00:26:00	19:56:00	03:34:00	02:30:00	2015		Emergency Department	admit				105	216	63	125.86	61	115	46	72.9204	90	120	35	87.9719	85	129	65	84.349
1488275	1142122	Female	2	63	Caucasian	1	170	99.6	99.6	-113	5386	6293	4.44861	3.74028	Cardiac ICU	1	Alive	0	Alive	1	243	Arrest, respiratory (without cardiac arrest)	06:55:00	17:41:00	08:48:00	02:34:00	2015	Emergency Department	Emergency Department	admit				47	181	47	118.75	107	107	11	59.135	130	130	34	77.245	102	108	74	90.428
975936	719402	Male	1	70	Caucasian	1	182.8	84.4	80.4	-44	6528	6528	4.56389	4.53333	Cardiac ICU	1	Alive	0	Alive	1	184	CHF, congestive heart failure	05:21:00	18:53:00	06:05:00	18:53:00	2015	Emergency Department	Emergency Department	admit				83	141	83	110.963	98	98	45	67.2963	106	112	58	84.2099	65	82	59	61.5196
979764	722443	Male	1	61	Caucasian	1	182.88	61.69	72	-1881	1118	6864	6.07292	0.776389	Cardiac ICU	1	Alive	0	Alive	1	181	Graft, femoral-popliteal bypass	14:49:00	16:34:00	22:10:00	16:48:00	2015	Recovery Room	Recovery Room	admit				107	183	107	139.288	67	89	47	58.7534	101	111	70	89.137	50	78	48	53.7523
2689544	2157992	Male	1	57	Other/Unknown	3	180.3	72		-236	1336	2791	2.10208	0.927778	Cardiac ICU	1	Alive	0	Alive	1	392	Seizures (primary-no structural brain disease)	23:03:01	01:30:00	02:59:00	01:15:00	2014		Emergency Department	admit				115	212	115	157.64	99	112	57	78.72	127	127	69	96.72	71	114	65	83.5821
391688	335164	Female	2	90	Caucasian	1	160	58.9		-275	7105	9691	6.92083	4.93403	Cardiac ICU	1	Alive	0	Alive	1	122	Sepsis, renal/UTI (including bladder)	23:09:00	21:15:00	03:44:00	02:09:00	2014	Emergency Department	Emergency Department	admit				53	207	53	110.425	52	173	18	55.7357	62	182	31	70.0685	103	140	53	91.1999
3342018	2732967	Male	1	51	Caucasian	1	180.3	113.3	104.2	-1209	27737	37746	27.0521	19.2618	Cardiac ICU	1	Alive	0	Alive	1	458	Pancreatitis	18:41:00	19:56:00	14:50:00	21:07:00	2015	Step-Down Unit (SDU)	Step-Down Unit (SDU)	admit				106	294	-49	120.671	46	107	38	62.0642	56	122	51	82.8005	127	159	54	101.414
1474741	1130736	Male	1	72	African American	2	180	99.7	91.6	-281	8828	13203	9.36389	6.13056	Cardiac ICU	1	Alive	0	Alive	1	243	Sepsis, pulmonary	12:45:00	21:29:00	17:26:00	20:34:00	2014	Emergency Department	Emergency Department	admit				192	255	77	159.753	99	121	40	83.005	120	157	45	104.38	68	105	59	77.6069
434086	369749	Male	1	84	Caucasian	1	170.2	80.7		-3236	2043	4470	5.35139	1.41875	Cardiac ICU	1	Alive	0	Alive	2	141	Cardiovascular medical, other	10:56:00	19:22:00	16:52:00	02:55:00	2015	Operating Room	ICU to SDU	readmit				72	125	72	99.7812	64	89	41	54.3438	67	94	52	65.25	74	79	57	66.2652
349455	300456	Male	1	48		3	167.6	62.6		-54	11630	33087	23.0146	8.07639	Cardiac ICU	1	Alive	0	Alive	1	122	Sepsis, other	18:48:00	19:09:00	19:42:00	21:32:00	2014	Direct Admit	Direct Admit	admit				85	187	85	123.16	80	107	44	68.4989	90	117	57	81.2878	118	152	78	102.216
3098713	2517052	Male	1	28	African American	2	190.5	96.2	103.7	-155	13360	39115	27.2708	9.27778	Cardiac ICU	1	Alive	0	Alive	1	420	Sickle cell crisis	13:16:00	19:46:00	15:51:00	22:31:00	2015	Emergency Department	Emergency Department	admit				88	148	88	106.882	62	99	37	52.9938	77	106	51	65.0926	79	99	55	69.6371
1058860	785164	Male	1	56	Caucasian	1	172.1	65.1		-7	10130	10138	7.04514	7.03472	Cardiac ICU	1	Alive	0	Alive	1	197	Endocarditis	18:24:00	19:29:00	18:31:00	19:21:00	2015	Direct Admit	Direct Admit	admit				82	154	82	118.217	51	82	32	46.743	63	95	44	63.1634	107	164	79	96.5269
3051116	2475115	Male	1	46	Caucasian	1	172.7	80.2	74.6	-140	4360	9558	6.73472	3.02778	Cardiac ICU	1	Alive	0	Alive	1	420	Bleeding, upper GI	01:49:00	19:27:00	04:09:00	04:49:00	2015	Emergency Department	Emergency Department	admit				93	157	93	114.945	80	117	49	67.7636	94	126	61	78.3182	92	103	45	66.8258
1436238	1098595	Male	1	46	Caucasian	1	175	104.5	104.65	-15	3007	5927	4.12639	2.08819	Cardiac ICU	1	Alive	0	Alive	1	243	Rhythm disturbance (atrial, supraventricular)	13:17:00	16:19:00	13:32:00	15:39:00	2015		Direct Admit	admit				62	155	62	103.029	98	104	38	67.5286	109	116	48	77.1268	129	148	80	102.998
1718165	1343169	Female	2	45	African American	2	165.1	88		-71	1137	15265	10.65	0.789583	Cardiac ICU	1	Alive	0	Alive	1	282	Hypertension, uncontrolled (for cerebrovascular accident-see Neurological System)	06:44:00	22:20:00	07:55:00	02:52:00	2014		Emergency Department	admit				134	169	134	152.444	93	112	84	94.5556	120	129	106	118	102	102	80	88.7361
377320	323364	Male	1	59	African American	2	178	146.2		-2258	1609	3419	3.94236	1.11736	Cardiac ICU	1	Alive	0	Alive	1	122	Embolus, pulmonary	23:28:00	22:05:00	13:06:00	15:55:00	2014	Floor	Floor	admit				158	191	150	163.783	83	94	36	68.6562	99	107	57	83.9688	66	87	47	59.221
2153307	1706262	Female	2	62	African American	2	163	77.3	60.9	-84	6589	12711	8.88542	4.57569	Cardiac ICU	1	Alive	0	Alive	1	318	Hypertension, uncontrolled (for cerebrovascular accident-see Neurological System)	01:55:00	23:10:00	03:19:00	17:08:00	2014	Emergency Department	Emergency Department	admit				89	205	89	141.935	85	149	47	72.4275	125	162	64	99.042	94	103	56	68.3133
3333188	2724997	Male	1	71	Caucasian	1	185.4	95.2	94.4	-80	3716	3718	2.6375	2.58056	Cardiac ICU	1	Alive	0	Alive	1	458	Rhythm disturbance (ventricular)	09:05:00	00:23:00	10:25:00	00:21:00	2014	Emergency Department	Emergency Department	admit				85	133	85	105.542	77	84	52	65.0847	95	103	64	80.0508	79	86	60	70.8563
1491297	1144677	Female	2	90	Caucasian	1	157	64.2	64.2	-351	974	4946	3.67847	0.676389	Cardiac ICU	1	Alive	0	Alive	1	243	Sepsis, unknown	00:08:00	16:25:00	05:59:00	22:13:00	2014	Emergency Department	Emergency Department	stepdown/other				79	248	79	128.517	34	214	20	58.4483	55	223	41	81.3103	101	110	75	91.6603
2676218	2145666	Male	1	65	Caucasian	1	182.9	115.6		-211	355	10275	7.28194	0.246528	Cardiac ICU	1	Alive	0	Alive	1	386	Sepsis, renal/UTI (including bladder)	16:54:34	23:40:00	20:25:00	02:20:00	2014	Emergency Department	Emergency Department	admit				84	109	84	97	53	87	49	58.0833	60	92	56	67.1667	81	87	76	81.4444
3344319	2735052	Male	1	54	Caucasian	1	182.9	90.7	98.1	-105	2393	3838	2.73819	1.66181	Cardiac ICU	1	Alive	0	Alive	1	458	Infarction, acute myocardial (MI)	02:47:00	20:30:00	04:32:00	20:25:00	2015	Emergency Department	Emergency Department	admit				95	123	95	109.041	74	84	52	70.9796	88	98	68	85.5714	56	66	36	47.0735
2862261	2318024	Female	2	90	Caucasian	1	162.6	68		-377	7288	7306	5.33542	5.06111	Cardiac ICU	1	Alive	0	Alive	1	392	CVA, cerebrovascular accident/stroke	17:59:22	02:02:00	00:16:00	01:44:00	2014		Emergency Department	admit				45	157	45	112.216	25	125	12	53.2348	33	128	23	66.4303	85	108	63	91.0634
1550171	1193966	Female	2	74	Caucasian	1	163	76.7	67.04	-126	4180	5216	3.70972	2.90278	Cardiac ICU	1	Alive	0	Alive	1	243	Infarction, acute myocardial (MI)	23:07:00	16:09:00	01:13:00	22:53:00	2014	Emergency Department	Emergency Department	admit				100	198	100	141.974	104	128	34	70.7607	141	141	48	94.6923	69	101	51	68.9291
499583	422940	Male	1	21	Hispanic	3	180.3	61.2		-128	125	3716	2.66944	0.0868056	Cardiac ICU	1	Alive	0	Alive	1	141	Cardiovascular medical, other	04:04:00	20:08:00	06:12:00	08:17:00	2015	Emergency Department	Emergency Department	admit				111	111	111	111	66	66	66	66	77	77	77	77	100	109	84	97.1429
445662	379146	Female	2	78	Caucasian	1	167.6	54.4		-192	4486	40493	28.2535	3.11528	Cardiac ICU	1	Alive	0	Alive	1	141	Hematoma, subdural	16:25:00	22:30:00	19:37:00	22:23:00	2014		Emergency Department	admit				60	164	60	112.385	84	125	26	67.3851	100	129	22	76.8405	101	151	0	99.6889
1748892	1370014	Male	1	90	Caucasian	1	177.8	81		-16	2691	4152	2.89444	1.86875	Cardiac ICU	1	Alive	0	Alive	1	282	Anemia	22:32:00	20:00:00	22:48:00	19:39:00	2014		Emergency Department	admit				143	213	143	173.179	70	105	65	75.7692	100	124	93	107.795	60	96	56	72.1817
3329494	2721686	Male	1	52	Caucasian	1	180.3	118.1	122.5	-926	14289	19532	14.2069	9.92292	Cardiac ICU	1	Alive	0	Alive	1	458	Drug withdrawal	12:35:00	17:33:00	04:01:00	02:10:00	2014	Floor	Floor	admit				89	217	89	139.286	96	125	51	78.8653	123	149	65	102.404	130	135	71	95.5249
1622740	1259541	Male	1	65		3	170.1	70	66.2	0	7034	11126	7.72639	4.88472	Cardiac ICU	1	Alive	0	Alive	1	259	Infarction, acute myocardial (MI)	22:24:00	15:50:00	22:24:00	19:38:00	2015	Direct Admit	Direct Admit	admit				56	158	34	104.441	112	112	13	63.9955	124	124	19	71.4664	136	136	63	81.3911
399240	341377	Male	1	66	Caucasian	1	182.9	84.5		-215	4954	4954	3.58958	3.44028	Cardiac ICU	1	Alive	0	Alive	1	122	Sepsis, pulmonary	04:51:00	19:00:00	08:26:00	19:00:00	2015	Emergency Department	Emergency Department	admit	38.111	38.167	36.056	55	175	55	110.709	48	108	35	65.9535	55	123	39	78.0874	77	124	44	76.5223
2782634	2244362	Female	2	33	Caucasian	1	167.6	69.4		-264	1234	3740	2.78056	0.856944	Cardiac ICU	1	Alive	0	Alive	1	392	Palsy, cranial nerve	01:06:41	19:50:00	05:30:00	02:04:00	2015		Other Hospital	admit				107	148	107	138.375	93	101	65	86.5	105	111	80	97.5	66	89	58	67.8973
2879783	2334294	Male	1	86	Caucasian	1	160	52.2		-125	2269	3561	2.55972	1.57569	Cardiac ICU	1	Alive	0	Alive	1	396	Infarction, acute myocardial (MI)	06:14:48	19:40:00	08:19:00	22:08:00	2015		Emergency Department	admit				84	157	84	114.947	51	68	41	49.2105	61	87	56	65.5385	72	93	54	66.6941
3040057	2465399	Female	2	83	Caucasian	1	162.6	58.5	71	-100	3744	10782	7.55694	2.6	Cardiac ICU	1	Alive	0	Alive	1	420	Sepsis, GI	06:02:00	19:24:00	07:42:00	22:06:00	2014	Emergency Department	Emergency Department	admit	36.25	36.6	20.5	92	147	60	102.801	76	86	47	65.8923	82	93	54	74.3692	68	102	67	84.6662
2836982	2294620	Female	2	79	Hispanic	3	152.4	78.2		-265	8392	31255	21.8889	5.82778	Cardiac ICU	1	Alive	0	Alive	1	392	Sepsis, unknown	00:35:34	21:55:00	05:00:00	00:52:00	2014	Emergency Department	Emergency Department	admit				61	146	61	108.104	50	121	24	56.2783	63	127	39	67.9903	100	139	73	100.835
1661278	1293323	Female	2	88	Caucasian	1	157	68.1	61.2	-84	4325	6482	4.55972	3.00347	Cardiac ICU	1	Alive	0	Alive	1	259	Arrest, respiratory (without cardiac arrest)	02:34:00	16:00:00	03:58:00	04:03:00	2014		Emergency Department	admit				50	175	50	121.449	36	104	30	53.3406	41	107	36	70.2391	68	120	40	61.0723
1504217	1155513	Male	1	56	African American	2	178	94.3	98.2	-191	2257	3618	2.64514	1.56736	Cardiac ICU	1	Alive	0	Alive	1	243	Infarction, acute myocardial (MI)	01:26:00	16:55:00	04:37:00	18:14:00	2014	Emergency Department	Emergency Department	admit				93	132	93	110.46	85	85	57	68.6216	96	96	66	78.2632	84	116	61	75.4922
434240	369872	Male	1	61	Hispanic	3	172.7	79.3	77.5	-238	2762	2762	2.08333	1.91806	Cardiac ICU	1	Alive	0	Alive	1	141	Rhythm disturbance (ventricular)	01:09:00	03:09:00	05:07:00	03:09:00	2014	Emergency Department	Emergency Department	admit				101	154	101	121.325	85	92	59	77.3	93	102	74	87.4	76	87	50	63.0232
1663491	1295253	Female	2	65	African American	2	165	76.2	62.4	-11735	5722	43232	38.1715	3.97361	Cardiac ICU	1	Alive	0	Alive	1	259	Cardiac arrest (with or without respiratory arrest; for respiratory arrest see Respiratory System)	21:15:00	01:22:00	00:50:00	00:12:00	2015	Acute Care/Floor	Acute Care/Floor	admit				83	171	83	144.283	84	132	50	79.3208	101	137	68	95.066	153	164	50	71.5736
1576718	1218290	Female	2	52	Caucasian	1	162.6	70.3	70.3	-242	1810	2843	2.14236	1.25694	Cardiac ICU	1	Alive	0	Alive	1	251	Obstruction-airway (i.e., acute epiglottitis, post-extubation edema, foreign body, etc)	17:35:00	21:00:00	21:37:00	03:47:00	2014	Emergency Department	Emergency Department	admit				112	160	112	135.091	74	114	67	85.5455	94	124	91	104.818	79	130	71	88.1399
2755255	2219002	Male	1	43	Caucasian	1	177.8	81.7		-943	3421	5772	4.66319	2.37569	Cardiac ICU	1	Alive	0	Alive	1	386	Drug withdrawal	05:50:19	21:45:00	21:33:00	06:34:00	2015		Floor	admit				130	211	130	162.424	92	122	61	92.1356	111	141	76	108.169	107	119	78	96.1641
428348	365088	Male	1	75	Hispanic	3	172.7	89		-106	2877	7267	5.12014	1.99792	Cardiac ICU	1	Alive	0	Alive	1	141	Angina, unstable (angina interferes w/quality of life or meds are tolerated poorly)	15:48:00	18:41:00	17:34:00	17:31:00	2014	Emergency Department	Emergency Department	admit				70	143	70	111.523	52	103	29	58.2727	64	107	35	70.3182	94	99	57	72.0656
3344221	2734963	Male	1	52	African American	2	190.5	46.5	71.2	-63	7706	8701	6.08611	5.35139	Cardiac ICU	1	Alive	0	Alive	1	458	Aneurysm, dissecting aortic	16:36:00	18:40:00	17:39:00	02:05:00	2014		Emergency Department	admit				143	220	-10	144.338	72	100	42	65.5357	99	143	55	88.8893	66	95	56	68.3509
2358198	1869267	Male	1	70	Caucasian	1	175.3	106.2	113.1	-11892	2725	12508	16.9444	1.89236	Cardiac ICU	1	Alive	0	Alive	2	336	CABG redo with valve repair/replacement	17:58:00	16:38:00	00:10:00	21:35:00	2015		Operating Room	transfer	36.8	37.8	19.6	96	175	40	115.839	60	94	40	59.5011	89	99	73	86.125	90	91	75	88.2759
2872788	2327775	Male	1	66	Caucasian	1	163.8	78.5		-429	1199	18511	13.1528	0.832639	Cardiac ICU	1	Alive	0	Alive	1	396	Hepatic failure, acute	20:45:52	00:25:00	03:54:00	23:53:00	2015		Emergency Department	admit	36.722	36.722	36.111	85	117	85	101.826	65	73	26	56.913	74	137	37	71.36	81	91	72	77.9484
1500128	1152079	Male	1	58	Caucasian	1	183	83.8		-1064	1896	8808	6.85556	1.31667	Cardiac ICU	1	Alive	0	Alive	2	243	Angina, unstable (angina interferes w/quality of life or meds are tolerated poorly)	17:22:00	13:54:00	11:06:00	18:42:00	2014	Emergency Department	ICU to SDU	stepdown/other				103	156	103	133.148	84	94	48	69.4815	100	112	64	88.5185	101	116	89	96.3964
396465	339111	Female	2	77	Caucasian	1	160	70.6		-1121	3105	4420	3.84792	2.15625	Cardiac ICU	1	Alive	0	Alive	1	122	Angina, unstable (angina interferes w/quality of life or meds are tolerated poorly)	00:19:00	20:40:00	19:00:00	22:45:00	2015	Operating Room	Direct Admit	admit				162	174	160	168.294	66	76	66	71.5294	86	93	43	64.4066	71	98	59	76.4899
3350205	2740365	Male	1	63	African American	2	185.4	127.5	132	0	1212	10981	7.62569	0.841667	Cardiac ICU	1	Alive	0	Alive	1	458	CVA, cerebrovascular accident/stroke	04:00:00	19:01:00	04:00:00	00:12:00	2014	Emergency Department	Emergency Department	admit				164	187	141	158.009	95	95	80	84	124	124	101	108.125	80	83	56	69.9874
1477134	1132766	Male	1	53	African American	2	188	75.5	75.7	-363	5032	9057	6.54167	3.49444	Cardiac ICU	1	Alive	0	Alive	1	243	Infarction, acute myocardial (MI)	02:28:00	15:28:00	08:31:00	20:23:00	2015		Emergency Department	stepdown/other				85	167	85	121.658	108	108	28	78.8101	128	128	45	91.443	73	93	53	64.8432
2728386	2194070	Female	2	40	Caucasian	1	157.5	84		-213	2110	3684	2.70625	1.46528	Cardiac ICU	1	Alive	0	Alive	1	392	CVA, cerebrovascular accident/stroke	07:55:02	00:52:00	11:28:00	22:38:00	2014		Emergency Department	admit				51	140	51	116.6	80	98	37	69.9231	94	103	40	80.6154	111	118	71	91.6056
3336645	2728108	Female	2	43	African American	2	162.6	87	87	-74	4770	4770	3.36389	3.3125	Cardiac ICU	1	Alive	0	Alive	1	458	CHF, congestive heart failure	11:41:00	20:25:00	12:55:00	20:25:00	2014	Emergency Department	Emergency Department	admit				103	226	103	166.099	77	121	63	86.0792	90	156	79	117.752	81	109	64	75.1076
3339295	2730512	Female	2	59	Caucasian	1	167.6	84.6	87.4	-41	7648	10288	7.17292	5.31111	Cardiac ICU	1	Alive	0	Alive	1	458	Cardiac arrest (with or without respiratory arrest; for respiratory arrest see Respiratory System)	14:21:00	18:30:00	15:02:00	22:30:00	2015	Emergency Department	Emergency Department	admit				99	196	99	148.345	88	132	50	74.3448	104	154	70	102.591	76	117	43	64.3462
2619900	2094802	Male	1	62	Caucasian	1	185	106.1		-125	1167	4235	3.02778	0.810417	Cardiac ICU	1	Alive	0	Alive	1	365	MI admitted > 24 hrs after onset of ischemia	20:40:00	21:20:00	22:45:00	18:12:00	2014	Direct Admit	Direct Admit	admit				86	121	86	104.812	66	92	42	70.1667	75	99	53	77.3125	100	100	80	88.0826
2596342	2073042	Female	2	30	Caucasian	1	178	78.6		-8118	2927	7066	10.5444	2.03264	Cardiac ICU	1	Alive	0	Alive	1	365	Anaphylaxis	04:00:00	17:04:00	19:18:00	20:05:00	2014	Floor	Floor	admit				52	168	52	101.246	54	109	33	56.942	63	124	37	66.6522	96	124	77	95.0485
1438762	1100690	Female	2	75	African American	2	155	60.7	63	-590	2298	21141	15.091	1.59583	Cardiac ICU	1	Alive	0	Alive	1	243	Renal infection/abscess	21:23:00	23:34:00	07:13:00	21:31:00	2014	Floor	Floor	stepdown/other				95	163	95	115.571	72	114	55	71.7143	83	120	68	84.7857	89	148	84	106.89
317907	274589	Male	1	55	African American	2	177.8	58.06		-321	1788	3230	2.46597	1.24167	Cardiac ICU	1	Alive	0	Alive	1	122	Hypertension, uncontrolled (for cerebrovascular accident-see Neurological System)	08:33:00	19:44:00	13:54:00	19:42:00	2015	Emergency Department	Emergency Department	admit				99	164	99	131.805	102	113	71	89.115	113	123	77	99.0526	95	99	73	84.7816
2743068	2207723	Male	1	74	Caucasian	1	172.7	72.57		-121	4355	14487	10.1444	3.02431	Cardiac ICU	1	Alive	0	Alive	1	396	Cardiac arrest (with or without respiratory arrest; for respiratory arrest see Respiratory System)	19:57:31	23:25:00	21:58:00	22:33:00	2015	Emergency Department	Emergency Department	admit	37	38.389	37	78	208	78	135.78	72	91	37	62.0769	85	119	45	79.5055	96	130	75	93.5203
1615968	1253656	Male	1	87	Caucasian	1	170.1	102.9	138.62	-4777	1672	4110	6.17153	1.16111	Cardiac ICU	1	Alive	0	Alive	1	259	Coma/change in level of consciousness (for hepatic see GI, for diabetic see Endocrine, if related to cardiac arrest, see CV)	17:12:00	21:19:00	00:49:00	04:41:00	2014	Floor	Floor	admit				112	241	112	138.375	86	225	64	87.5	99	229	77	99.75	62	75	56	62.6006
435447	370844	Male	1	80	Caucasian	1	181.6	100.6		-100	6438	6438	4.54028	4.47083	Cardiac ICU	1	Alive	0	Alive	1	141	Rhythm disturbance (conduction defect)	03:15:00	16:13:00	04:55:00	16:13:00	2014	Emergency Department	Emergency Department	admit				78	183	78	134.038	64	151	34	66.4039	84	176	53	83.0762	62	105	0	60.403
1536624	1182643	Female	2	68	Caucasian	1	155	74.5	74.7	-238	2532	2873	2.16042	1.75833	Cardiac ICU	1	Alive	0	Alive	1	243	Angina, unstable (angina interferes w/quality of life or meds are tolerated poorly)	16:50:00	20:41:00	20:48:00	15:00:00	2014	Emergency Department	Emergency Department	stepdown/other				86	210	86	147.056	56	90	39	59.7222	61	120	52	88.9444	82	97	49	65.6008
417195	355999	Female	2	70	Caucasian	1	167	87.9		-126	2219	3661	2.62986	1.54097	Cardiac ICU	1	Alive	0	Alive	1	122	Rhythm disturbance (atrial, supraventricular)	01:31:00	16:38:00	03:37:00	16:36:00	2015	Emergency Department	Emergency Department	admit				126	203	126	168.49	84	101	47	76.449	112	146	66	99.74	87	96	46	58.3756
3352890	2742775	Female	2	77	Caucasian	1	170.1	74.3	83.6	-14310	11512	28792	29.9319	7.99444	Cardiac ICU	1	Alive	0	Alive	1	458	Rhythm disturbance (atrial, supraventricular)	20:38:00	19:00:00	19:08:00	19:00:00	2014	Step-Down Unit (SDU)	Step-Down Unit (SDU)	admit				83	216	83	151.535	63	111	48	83.165	82	144	60	109.665	133	140	85	109.334
336882	290196	Female	2	56	African American	2	163	80.3		-255	3604	9172	6.54653	2.50278	Cardiac ICU	1	Alive	0	Alive	1	122	CHF, congestive heart failure	12:23:00	01:30:00	16:38:00	04:42:00	2014	Emergency Department	Emergency Department	admit				45	199	45	122.68	64	101	15	61.7629	74	119	31	76.4245	84	111	65	82.0496
342405	294667	Male	1	53	Caucasian	1	182.9	113.8		-120	2218	3566	2.55972	1.54028	Cardiac ICU	1	Alive	0	Alive	1	122	Infarction, acute myocardial (MI)	06:02:00	19:28:00	08:02:00	21:00:00	2015	Emergency Department	Emergency Department	admit				109	163	65	135.185	60	87	36	73.2963	62	109	38	77.5	75	90	57	76.8884
1609791	1248184	Female	2	68	Caucasian	1	149.5	81.8	81.8	-25520	20610	34498	41.6792	14.3125	Cardiac ICU	1	Alive	0	Alive	2	259	Hypovolemia (including dehydration, Do not include shock states)	08:33:00	00:51:00	01:53:00	09:23:00	2015	Emergency Department	Floor	readmit				131	199	48	131.263	48	124	24	48.1082	77	83	27	51.1397	130	133	60	87.6279
2644346	2117364	Male	1	72	Caucasian	1	120.1	167.6		-29	2898	18578	12.9215	2.0125	Cardiac ICU	1	Alive	0	Alive	1	365	Shock, cardiogenic	22:13:00	20:20:00	22:42:00	23:00:00	2015	Other Hospital	Other Hospital	admit				93	143	66	106.891	60	117	42	58.7936	64	121	47	68.9206	67	97	59	76.1314
1442661	1103966	Male	1	74	Caucasian	1	175	83	83.3	-204	5631	5631	4.05208	3.91042	Cardiac ICU	1	Alive	0	Alive	1	243	Rhythm disturbance (ventricular)	15:05:00	16:20:00	18:29:00	16:20:00	2015	Emergency Department	Emergency Department	admit				88	164	88	122.922	44	114	26	53.3235	65	121	43	76	68	89	50	62.9742
2695832	2163794	Male	1	68	Caucasian	1	182.9	67		-214	8501	8467	6.02847	5.90347	Cardiac ICU	1	Alive	0		1	392	CVA, cerebrovascular accident/stroke	10:29:58	11:10:00	14:03:00	11:44:00	2014	Emergency Department	Emergency Department	admit				68	183	68	125.295	88	125	42	79.6358	101	134	53	89.7586	117	132	49	93.839
1475074	1131003	Female	2	67	African American	2	160	102.9	102.2	-608	5535	26956	19.1417	3.84375	Cardiac ICU	1	Alive	0	Alive	1	243	Infarction, acute myocardial (MI)	13:41:00	17:05:00	23:49:00	20:04:00	2014	Emergency Department	Emergency Department	stepdown/other				87	205	87	149.214	133	138	50	89.2381	142	155	69	107.357	93	175	59	80.9011
3349089	2739370	Female	2	25	African American	2	165.1	70	64.1	0	2398	5275	3.66319	1.66528	Cardiac ICU	1	Alive	0	Alive	1	458	Angina, stable (asymp or stable pattern of symptoms w/meds)	06:15:00	22:10:00	06:15:00	22:13:00	2014	Emergency Department	Emergency Department	admit				99	146	99	118.454	93	94	57	71.907	111	113	75	90.2093	58	84	49	62.6219
967591	712689	Female	2	32	African American	2	170.18	72.21	60	-101	28552	28552	19.8979	19.8278	Cardiac ICU	1	Alive	0	Alive	1	184	Sepsis, unknown	02:35:00	00:08:00	04:16:00	00:08:00	2015	Emergency Department	Emergency Department	admit				76	142	76	112.748	86	131	48	75.881	95	137	56	87.7401	139	148	72	104.728
310985	268913	Female	2	65	Caucasian	1	152.4	77.1		-674	3770	6843	5.22014	2.61806	Cardiac ICU	1	Alive	0	Alive	1	122	Infarction, acute myocardial (MI)	20:33:00	01:50:00	07:47:00	22:37:00	2014	Floor	Floor	admit				110	178	110	144.778	63	85	46	67.7778	82	117	64	87.0244	78	106	65	83.0043
2595741	2072486	Female	2	73	Caucasian	1	172.7	102.2		-58	811	6254	4.38333	0.563195	Cardiac ICU	1	Alive	0	Alive	1	365	Rhythm disturbance (atrial, supraventricular)	11:21:00	20:33:00	12:19:00	01:50:00	2015	Direct Admit	Other Hospital	admit				109	149	109	125.846	70	112	45	69.6154	85	116	61	82.5897	76	99	72	83.3082
1448546	1108831	Male	1	65	African American	2	188	150.1	151.7	-236	4087	4087	3.00208	2.83819	Cardiac ICU	1	Alive	0	Alive	1	243	Rhythm disturbance (atrial, supraventricular)	15:58:00	16:01:00	19:54:00	16:01:00	2015	Emergency Department	Emergency Department	stepdown/other				90	171	90	121.235	65	116	38	65.2353	107	119	56	81.6286	107	133	67	89.5731
2898353	2351507	Male	1	56	Hispanic	3	171.4	101.2		-199	5619	6581	4.70833	3.90208	Cardiac ICU	1	Alive	0	Alive	1	386	Sepsis, pulmonary	06:45:26	23:45:00	10:04:00	07:43:00	2015		Emergency Department	admit				48	162	48	117.226	68	121	12	64.1852	75	125	32	75.8926	98	133	68	97.5893
1680675	1310381	Male	1	81	Caucasian	1	182.8	108.8		-148	6437	13448	9.44167	4.47014	Cardiac ICU	1	Alive	0		1	254	Sepsis, cutaneous/soft tissue	09:44:00	20:20:00	12:12:00	23:29:00	2015	Acute Care/Floor	Acute Care/Floor	admit				73	182	73	105.007	44	91	30	46.871	71	130	52	71.271	68	226	55	70.9395
965585	711059	Male	1	68	Caucasian	1	175.3	90.9	96.22	1118	6108	8473	5.10764	4.24167	Cardiac ICU	1	Alive	0	Alive	1	181	Angina, unstable (angina interferes w/quality of life or meds are tolerated poorly)	13:55:00	16:30:00	19:17:00	01:05:00	2015	Floor	Floor	admit				75	198	75	117.627	39	100	38	56.4317	53	144	47	77.2941	84	110	68	83.4669
439041	373732	Male	1	77	Hispanic	3	165.1	80.7		-6243	4270	7107	9.27083	2.96528	Cardiac ICU	1	Alive	0	Alive	3	141	Angina, unstable (angina interferes w/quality of life or meds are tolerated poorly)	16:42:00	23:12:00	00:45:00	23:55:00	2015	Floor	ICU to SDU	readmit				97	157	97	119.908	56	72	43	57.3211	73	87	59	72.1651	85	130	69	84.9914
2677624	2146965	Male	1	75	Caucasian	1	167.6	59		-923	3720	3720	3.22431	2.58333	Cardiac ICU	1	Alive	0	Alive	1	396	CHF, congestive heart failure	15:17:52	20:40:00	06:40:00	20:40:00	2015	Emergency Department	Emergency Department	admit				74	139	74	110.602	58	62	32	51.5795	75	84	49	66.4255	63	130	54	69.2857
3351749	2741753	Female	2	49	African American	2	152.4	99.8	104.2	-19	5507	6740	4.69375	3.82431	Cardiac ICU	1	Alive	0	Alive	1	458	Emphysema/bronchitis	05:36:00	22:15:00	05:55:00	01:42:00	2014	Emergency Department	Emergency Department	admit				7	292	7	139.205	160	160	55	85.6187	198	198	73	112.072	129	129	67	75.1468
2583096	2060862	Male	1	73	Caucasian	1	194.3	119.7		-1034	1814	4653	3.94931	1.25972	Cardiac ICU	1	Alive	0		1	365	Infarction, acute myocardial (MI)	00:15:00	23:02:00	17:29:00	23:43:00	2015		Emergency Department	admit				94	145	94	123.352	52	73	44	60.5568	68	85	62	74.4545	64	78	60	63.8506
380250	325793	Male	1	57	Caucasian	1	170.2	99.8		-266	2267	3545	2.64653	1.57431	Cardiac ICU	1	Alive	0	Alive	1	122	Infarction, acute myocardial (MI)	00:31:00	16:02:00	04:57:00	18:44:00	2014	Emergency Department	Emergency Department	admit				81	128	81	103.868	59	82	47	59.6415	67	89	56	69.4444	104	114	91	100.249
1523856	1171966	Male	1	42	African American	2	170	117	120	-602	2567	6370	4.84167	1.78264	Cardiac ICU	1	Alive	0	Alive	1	243	Angina, unstable (angina interferes w/quality of life or meds are tolerated poorly)	21:18:00	17:30:00	07:20:00	02:07:00	2014	Emergency Department	Emergency Department	admit				113	171	113	131.947	103	103	62	87.2632	124	124	80	100.79	85	113	65	86.893
2605087	2081130	Female	2	53	Caucasian	1	157.5	116.8		-217	4707	7794	5.56319	3.26875	Cardiac ICU	1	Alive	0	Alive	1	365	Rhythm disturbance (conduction defect)	04:39:00	18:10:00	08:16:00	14:43:00	2015	Other Hospital	Other Hospital	admit				91	168	91	128.466	88	126	60	80.7397	99	134	68	91.726	64	98	56	72.2303
1540284	1185711	Male	1	74	Caucasian	1	185	88.9	80.2	-2055	19228	23422	17.6924	13.3528	Cardiac ICU	1	Alive	0	Alive	1	243	CHF, congestive heart failure	03:16:00	19:53:00	13:31:00	21:59:00	2014	Floor	Floor	admit				67	192	67	131.579	39	172	16	64.6858	55	175	43	85.8822	93	176	64	97.5816
1551391	1195008	Male	1	74	Caucasian	1	177	96.1	96.1	-200	2278	6530	4.67361	1.58194	Cardiac ICU	1	Alive	0	Alive	1	243	Infarction, acute myocardial (MI)	03:15:00	19:25:00	06:35:00	20:33:00	2015	Emergency Department	Emergency Department	admit				108	120	98	107.444	62	68	55	61.7778	75	116	51	79.2651	65	75	57	63.5917
1545380	1189949	Male	1	75	Caucasian	1	185	95	95.1	-253	11198	14597	10.3125	7.77639	Cardiac ICU	1	Alive	0	Alive	1	243	CHF, congestive heart failure	10:57:00	18:27:00	15:10:00	09:48:00	2014	Emergency Department	Emergency Department	admit	37.7	38.5	35.4	55	169	55	114.694	83	133	10	69.9931	99	239	29	81.8925	92	131	63	85.9618
3336584	2728051	Male	1	47	Caucasian	1	177.8	130.9	124.6	0	3030	4415	3.06597	2.10417	Cardiac ICU	1	Alive	0	Alive	1	458	Embolus, pulmonary	16:09:00	17:44:00	16:09:00	18:39:00	2014	Direct Admit	Direct Admit	admit				118	167	118	141.192	100	103	57	86.5	116	125	79	107.564	101	124	56	76.182
1499763	1151774	Female	2	55	African American	2	157	48	48.1	-340	5597	5597	4.12292	3.88681	Cardiac ICU	1	Alive	0	Alive	1	243	Hypertension, uncontrolled (for cerebrovascular accident-see Neurological System)	20:52:00	23:49:00	02:32:00	23:49:00	2015		Emergency Department	stepdown/other				94	185	94	138.246	90	123	26	73.6667	117	142	46	94.3158	98	126	66	82.0484
1519007	1167899	Female	2	65	African American	2	163	134.5	134.7	-271	5333	5333	3.89167	3.70347	Cardiac ICU	1	Alive	0	Alive	1	243	Rhythm disturbance (ventricular)	23:32:00	20:56:00	04:03:00	20:56:00	2014		Emergency Department	stepdown/other				92	172	92	125.367	49	74	22	52.7667	86	112	49	76.4	78	100	53	64.7024
2678246	2147538	Male	1	87	Caucasian	1	177.8	77.1		-386	4595	11867	8.50903	3.19097	Cardiac ICU	1	Alive	0	Alive	1	396	Bleeding, upper GI	08:32:50	20:45:00	14:58:00	19:33:00	2015	Emergency Department	Emergency Department	admit				69	153	69	115.622	29	96	22	54.5318	44	115	40	69.8453	61	86	60	62.2152
3070146	2491827	Male	1	51	Caucasian	1	172.7	76.6	75.3	-15	27086	27117	18.8417	18.8097	Cardiac ICU	1	Alive	0	Alive	1	420	Seizures (primary-no structural brain disease)	02:57:00	23:09:00	03:12:00	22:38:00	2014	Other Hospital	Other Hospital	admit	37.9	40.2	31.7	66	152	66	117.471	56	117	42	59.9965	62	124	50	73.2595	75	163	39	71.8259
422010	359947	Female	2	80	Caucasian	1	172.7	85.23		-8298	5490	15264	16.3625	3.8125	Cardiac ICU	1	Alive	0	Alive	1	122	Rhythm disturbance (atrial, supraventricular)	12:32:00	21:14:00	06:50:00	02:20:00	2015	Emergency Department	Emergency Department	admit				77	180	77	129.184	57	104	18	55.0734	69	119	22	71.6293	110	129	84	102.222
966370	711712	Female	2	84	Caucasian	1	170.1	91.3	89	-92	8263	25540	17.8	5.73819	Cardiac ICU	1	Alive	0	Alive	1	184	Arrest, respiratory (without cardiac arrest)	22:15:00	17:27:00	23:47:00	17:30:00	2015		Emergency Department	admit				29	174	29	122.29	119	127	0	64.9073	133	140	20	85.2551	80	81	0	60.4143
1056281	782869	Male	1	56	Asian	3	167.6	72.7		-281	4828	7779	5.59722	3.35278	Cardiac ICU	1	Alive	0	Alive	1	197	Infarction, acute myocardial (MI)	06:53:00	21:13:00	11:34:00	20:02:00	2015	Emergency Department	Emergency Department	admit				78	150	78	110.24	84	96	45	62.1058	102	109	53	73.2991	73	88	58	72.184
1727658	1351451	Male	1	83	Caucasian	1	180.3	114.2		-199	1239	5153	3.71667	0.860417	Cardiac ICU	1	Alive	0	Alive	1	282	Bleeding, lower GI	04:18:00	21:30:00	07:37:00	04:16:00	2014		Direct Admit	admit				76	147	76	118.373	49	102	49	59.8136	71	110	57	82.7627	86	118	81	93.7934
3065139	2487409	Male	1	28	Other/Unknown	3	170.2	155.9	155.6	-43	5230	13851	9.64861	3.63194	Cardiac ICU	1	Alive	0	Alive	1	420	Rhythm disturbance (atrial, supraventricular)	05:34:00	21:08:00	06:17:00	21:27:00	2014	Emergency Department	Emergency Department	admit				34	184	34	118.009	131	153	19	73.7037	142	159	23	83.422	156	156	60	75.2016
311838	269616	Male	1	60	Caucasian	1	172.7	86.2		-115	15502	15502	10.8451	10.7653	Cardiac ICU	1	Alive	0	Alive	1	122	Cardiac arrest (with or without respiratory arrest; for respiratory arrest see Respiratory System)	00:18:00	20:35:00	02:13:00	20:35:00	2014	Emergency Department	Emergency Department	admit				80	259	80	115.063	67	202	38	69.8066	72	219	48	81.2185	99	127	66	88.779
3343977	2734749	Male	1	75	Caucasian	1	172.7	86.3	86.4	-76	3843	9762	6.83194	2.66875	Cardiac ICU	1	Alive	0	Alive	1	458	Rhythm disturbance (conduction defect)	02:31:00	22:29:00	03:47:00	19:50:00	2014	Emergency Department	Emergency Department	admit				83	224	83	150.371	75	162	51	70.8286	108	179	62	98.0762	30	116	25	57.6468
3339010	2730254	Male	1	55	Other/Unknown	3	177.8	141.2	138.9	0	1139	4118	2.85972	0.790972	Cardiac ICU	1	Alive	0	Alive	1	458	Infarction, acute myocardial (MI)	21:04:00	17:42:00	21:04:00	16:03:00	2014	Direct Admit	Direct Admit	admit				84	121	84	103.465	73	75	54	62.3023	84	92	67	77.186	67	87	54	61.1316
3351164	2741233	Female	2	47	Caucasian	1	165	123.7		-1564	1301	2840	3.05833	0.903472	Cardiac ICU	1	Alive	0	Alive	1	458	Angina, unstable (angina interferes w/quality of life or meds are tolerated poorly)	22:50:00	00:14:00	00:54:00	22:35:00	2015		Step-Down Unit (SDU)	admit				107	211	107	141.596	82	93	53	69.0606	108	128	78	96.9192	75	80	65	71.5331
3349591	2739830	Male	1	46	Caucasian	1	185.4	101.3	101.7	-1519	2434	2419	2.73472	1.69028	Cardiac ICU	1	Alive	0	Alive	1	458	CHF, congestive heart failure	01:47:00	19:25:00	03:06:00	19:40:00	2014	Floor	Floor	admit				79	142	79	105.436	69	102	50	68.0556	84	116	60	81.8016	133	134	97	107.61
2594929	2071741	Male	1	84	Caucasian	1	175	59		0	2027	3205	2.22569	1.40764	Cardiac ICU	1	Alive	0	Alive	1	365	Infarction, acute myocardial (MI)	13:35:00	19:00:00	13:35:00	23:22:00	2014	Emergency Department	Emergency Department	admit				76	136	76	112.243	79	91	17	63.6757	90	99	31	75.0541	66	113	62	68.0416
2787846	2249169	Female	2	88	Caucasian	1	152.4	56.4		-193	2675	3745	2.73472	1.85764	Cardiac ICU	1	Alive	0	Alive	1	396	Rhythm disturbance (atrial, supraventricular)	01:07:02	18:45:00	04:20:00	00:55:00	2015		Emergency Department	admit				81	150	81	112.872	89	99	29	65.8953	104	108	46	78.0333	107	118	60	80.2139
2135140	1692189	Female	2	46	Caucasian	1	170.1	80.7	67.7	-8129	2476	2814	7.59931	1.71944	Cardiac ICU	1	Alive	0	Alive	1	318	Sepsis, unknown	05:05:00	19:28:00	20:34:00	13:50:00	2015	Acute Care/Floor	Acute Care/Floor	admit				56	100	56	77.7041	41	66	34	47.0459	59	75	41	56.898	121	126	88	109.727
1843632	1452946	Female	2	70	African American	2	160	70		-471	295	3028	2.42986	0.204861	Cardiac ICU	1	Alive	0	Alive	1	282	CHF, congestive heart failure	13:30:00	23:49:00	21:21:00	02:16:00	2014		Emergency Department	admit				130	164	130	150.667	81	81	62	73.8333	108	112	89	104.333	92	93	85	89.1
2819522	2278489	Female	2	73	Caucasian	1	152.4	49.4		-33428	14311	22721	38.9924	9.93819	Cardiac ICU	1	Alive	0	Alive	2	392	CHF, congestive heart failure	22:51:39	22:40:00	03:59:00	02:30:00	2014	Floor	Floor	readmit				56	156	56	117.922	81	115	33	56.9568	92	122	44	71.7931	110	131	65	93.0364
1457981	1116701	Female	2	79	Caucasian	1	168	97.7	100.8	-363	235	54682	38.2257	0.163194	Cardiac ICU	1	Alive	0	Alive	1	243	Infarction, acute myocardial (MI)	14:33:00	19:58:00	20:36:00	00:31:00	2014	Emergency Department	Emergency Department	stepdown/other				138	148	138	142.375	80	89	77	82.625	105	106	96	101.125	107	118	102	110.862
2682036	2151030	Female	2	66	Caucasian	1	167	54.4		-204	1806	3372	2.48333	1.25417	Cardiac ICU	1	Alive	0	Alive	1	392	Sepsis, pulmonary	11:44:59	23:20:00	15:08:00	21:14:00	2015		Direct Admit	admit				78	121	78	96.466	70	88	46	62.233	79	95	55	70.2621	84	132	76	87.6583
3342872	2733740	Female	2	79	Caucasian	1	157.5	80.6	82.4	-118	4120	15214	10.6472	2.86111	Cardiac ICU	1	Alive	0	Alive	1	458	Cardiovascular medical, other	02:28:00	18:00:00	04:26:00	01:06:00	2014	Emergency Department	Emergency Department	admit				83	161	83	121.409	68	72	49	58.7955	98	98	69	83.625	46	82	35	56.4291
3333703	2725455	Male	1	55	Caucasian	1	175.3	86.8	86.8	-51	2133	4735	3.32361	1.48125	Cardiac ICU	1	Alive	0	Alive	1	458	Cardiac arrest (with or without respiratory arrest; for respiratory arrest see Respiratory System)	12:11:00	19:57:00	13:02:00	00:35:00	2014	Emergency Department	Emergency Department	admit				83	121	83	102.438	60	73	46	59.8542	72	86	59	75.4583	90	175	55	70.2057
1773814	1391788	Male	1	62	Caucasian	1	187.9	110	110	-476	7290	8901	6.51181	5.0625	Cardiac ICU	1	Alive	0	Alive	1	282	CABG alone, coronary artery bypass grafting	10:48:00	23:05:00	18:44:00	20:14:00	2014		Operating Room	admit				138	203	74	153.57	64	106	35	75.1673	89	126	83	103.756	130	130	58	76.6138
979044	721869	Male	1	55	Caucasian	1	170	88.3	90.32	-101	18616	25751	17.9528	12.9278	Cardiac ICU	1	Alive	0	Alive	1	184	Cardiac arrest (with or without respiratory arrest; for respiratory arrest see Respiratory System)	20:05:00	18:57:00	21:46:00	20:02:00	2015	Emergency Department	Emergency Department	admit				141	230	59	126.083	141	141	31	73.3047	164	166	43	92.7026	130	130	45	72.8586
1476138	1131894	Female	2	63	African American	2	160	75.4	75.4	-467	2759	2759	2.24028	1.91597	Cardiac ICU	1	Alive	0	Alive	1	243	Angina, unstable (angina interferes w/quality of life or meds are tolerated poorly)	15:14:00	21:00:00	23:01:00	21:00:00	2014	Emergency Department	Emergency Department	stepdown/other				68	163	68	115.44	85	99	34	65.28	100	120	45	81.28	77	110	55	65.5879
960613	707075	Female	2	72	Caucasian	1	144.8	54.54	57.18	-63	2581	3771	2.6625	1.79236	Cardiac ICU	1	Alive	0	Alive	1	184	Angina, unstable (angina interferes w/quality of life or meds are tolerated poorly)	07:54:00	23:48:00	08:57:00	03:58:00	2015	Emergency Department	Emergency Department	admit				82	164	82	119.711	97	97	46	67.6	120	120	60	86.0889	105	116	50	68.6485
960944	707333	Male	1	67	Asian	3	167.6	90.9	87.32	-131	5202	12283	8.62083	3.6125	Cardiac ICU	1	Alive	0	Alive	1	181	Infarction, acute myocardial (MI)	04:59:00	19:53:00	07:10:00	21:52:00	2015	Emergency Department	Emergency Department	admit				130	136	100	109.681	76	84	60	68.0439	68	98	55	74.8041	120	122	92	103.99
1652891	1285992	Female	2	24	African American	2	120.1	85	84.6	-5256	4307	8507	9.55764	2.99097	Cardiac ICU	1	Alive	0	Alive	1	259	CHF, congestive heart failure	09:32:00	22:55:00	01:08:00	00:55:00	2014	Floor	Floor	admit				152	213	65	125.057	55	143	28	58.7138	69	85	43	63.275	127	141	84	111.697
1448019	1108394	Male	1	62	African American	2	168	84	81.5	-316	5036	12933	9.20069	3.49722	Cardiac ICU	1	Alive	0	Alive	1	243	Angina, unstable (angina interferes w/quality of life or meds are tolerated poorly)	18:09:00	22:58:00	23:25:00	11:21:00	2015	Emergency Department	Emergency Department	admit				87	169	87	123.577	84	121	36	79.9286	96	135	56	92.7528	90	95	59	72.4161
1449052	1109256	Female	2	56	African American	2	162	84.5	84.3	-442	1096	5898	4.40278	0.761111	Cardiac ICU	1	Alive	0	Alive	2	243	Sepsis, other	12:59:00	22:39:00	20:21:00	14:37:00	2015	Direct Admit	ICU to SDU	stepdown/other				67	107	67	93.7647	60	61	37	48.1176	71	76	53	62.0588	63	75	50	57.7671
3349438	2739687	Male	1	48	African American	2	175.3	82	83.1	-84	1578	5852	4.12222	1.09583	Cardiac ICU	1	Alive	0	Alive	1	458	Infarction, acute myocardial (MI)	18:09:00	21:05:00	19:33:00	21:51:00	2014	Emergency Department	Emergency Department	admit				104	179	104	139.17	84	96	54	71.7736	114	123	76	98.283	86	106	59	76.4628
476621	404185	Male	1	57	Hispanic	3	170.2	100.6		-5931	5062	12441	12.7583	3.51528	Cardiac ICU	1	Alive	0	Alive	2	141	CHF, congestive heart failure	03:49:00	22:01:00	06:40:00	19:02:00	2014	Emergency Department	Other ICU	transfer				77	130	77	103.404	79	93	47	68.7222	86	97	54	76.4242	101	167	68	91.1733
2883984	2338160	Male	1	71	Caucasian	1	182.9	88.3		-191	3438	7621	5.425	2.3875	Cardiac ICU	1	Alive	0	Alive	1	392	CHF, congestive heart failure	12:31:38	22:43:00	15:42:00	01:00:00	2015	Emergency Department	Emergency Department	admit				61	171	61	112.569	83	119	41	71.85	92	123	45	81.4062	106	125	0	83.0103
1525049	1172978	Male	1	50	Caucasian	1	175	87.3	87.1	-3074	4354	11372	10.0319	3.02361	Cardiac ICU	1	Alive	0	Alive	1	243	Endocarditis	15:48:00	16:34:00	19:02:00	19:36:00	2014	Floor	Floor	admit				85	111	85	99.0769	69	69	33	46.3077	74	74	49	58.9231	81	108	73	86.9852
959655	706299	Male	1	25	Hispanic	3	185.4	104.4	104.41	-126	3938	3938	2.82222	2.73472	Cardiac ICU	1	Alive	0	Alive	1	184	Head/extremity trauma	05:04:00	00:48:00	07:10:00	00:48:00	2015	Emergency Department	Emergency Department	admit				89	144	89	122.192	62	96	47	74.5513	82	108	64	89.2308	55	92	42	57.1889
1569449	1211547	Male	1	75	Other/Unknown	3	170.2	69.9	67.5	-2057	2352	2352	3.06181	1.63333	Cardiac ICU	1	Alive	0	Alive	1	251	Neuromuscular medical, other	16:51:00	18:20:00	03:08:00	18:20:00	2015	Direct Admit	Floor	admit				131	164	131	142.071	73	96	50	77.3571	104	116	98	106.429	91	158	61	79.7293
1516441	1165737	Female	2	75	African American	2	168	103.1	103.2	-561	1440	3181	2.59861	1	Cardiac ICU	1	Alive	0	Alive	1	243	Emphysema/bronchitis	09:06:00	23:28:00	18:27:00	18:27:00	2014	Floor	Floor	stepdown/other				105	225	105	170.444	118	130	51	89.5556	129	166	84	115.889	85	99	72	81.4526
2584352	2062027	Male	1	88	Caucasian	1	182.9	78.3		-2681	2735	2735	3.76111	1.89931	Cardiac ICU	1	Alive	0	Alive	1	365	Sepsis, pulmonary	00:57:00	19:13:00	21:38:00	19:13:00	2014	Floor	Floor	admit				102	150	102	131.964	63	95	53	74	77	105	63	85.7857	100	163	72	91.1779
498849	422331	Male	1	58	Hispanic	3	180.3	122.1	117.6	-7260	1565	8549	10.9785	1.08681	Cardiac ICU	1	Alive	0	Alive	2	141	Cardiovascular medical, other	19:56:00	19:25:00	20:56:00	23:01:00	2014		Other ICU	transfer				90	120	90	103.938	63	76	54	64.5	72	84	66	73.0625	99	121	95	101.828
505741	427921	Male	1	90	Hispanic	3	165.1	51.7	56	-4503	3056	7989	8.675	2.12222	Cardiac ICU	1	Alive	0	Alive	1	141	CHF, congestive heart failure	04:58:00	21:10:00	08:01:00	10:57:00	2015	Floor	Floor	admit				76	177	76	132.228	97	149	46	83.0351	108	153	56	94.3509	115	119	81	93.5326
2609436	2085155	Female	2	46	Caucasian	1	182.9	90.7		-140	752	7775	5.49653	0.522222	Cardiac ICU	1	Alive	0	Alive	1	365	Rhythm disturbance (ventricular)	10:32:00	22:27:00	12:52:00	01:24:00	2015	Emergency Department	Emergency Department	admit							120.3				65				80.6	87
2691755	2160041	Female	2	84	Hispanic	3	155	65		-45	23004	60430	41.9965	15.975	Cardiac ICU	1	Alive	0	Alive	1	396	Seizures (primary-no structural brain disease)	01:35:00	01:30:00	02:20:00	01:44:00	2014	Emergency Department	Emergency Department	admit				70	189	70	125.955	78	122	34	61.8854	92	172	36	77.6975	87	156	57	90.7758
2784431	2246011	Female	2	90	Caucasian	1	152.4	83.5		-3827	1351	5915	6.76528	0.938195	Cardiac ICU	1	Alive	0	Alive	1	386	Extremity only trauma, surgery for	07:23:43	01:45:00	23:10:00	21:41:00	2015	Operating Room	Operating Room	admit				60	127	60	99.2162	45	66	31	44.4865	53	79	39	57.7027	73	123	73	92.5111
2689235	2157702	Female	2	55	Asian	3	155	88.2		-20	4572	14595	10.1493	3.175	Cardiac ICU	1	Alive	0	Alive	1	396	Sepsis, renal/UTI (including bladder)	16:25:00	20:00:00	16:45:00	20:57:00	2014	Emergency Department	Emergency Department	admit	98.5	103	97.2	73	177	73	115.262	70	111	40	69.3862	77	126	48	80.557	79	123	74	96.2016
3330044	2722184	Male	1	48	Caucasian	1	185	113.3	111.4	-1862	528	13284	10.5181	0.366667	Cardiac ICU	1	Alive	0	Alive	1	458	CABG alone, coronary artery bypass grafting	09:20:00	21:46:00	16:22:00	01:10:00	2015	Floor	Floor	admit				127	143	127	133.4	77	88	77	82	98	111	98	102.8	71	72	64	68
1794321	1409837	Male	1	60	African American	2	190.5	92	92	-136	2910	4322	3.09583	2.02083	Cardiac ICU	1	Alive	0	Alive	2	282	Hypertension, uncontrolled (for cerebrovascular accident-see Neurological System)	18:02:00	20:20:00	20:18:00	20:48:00	2015	Emergency Department	ICU to SDU	stepdown/other				91	214	91	152.606	147	147	64	95.1515	173	174	74	118.03	105	110	78	86.4768
3041187	2466391	Male	1	62	Caucasian	1	178	108.2	109	-172	3792	3829	2.77847	2.63333	Cardiac ICU	1	Alive	0	Alive	1	420	Pneumonia, aspiration	02:43:00	21:24:00	05:35:00	20:47:00	2014	Emergency Department	Emergency Department	admit				93	157	93	125.085	72	107	51	74.507	81	116	60	86.2958	115	118	73	93.4269
3327311	2719740	Female	2	60	Caucasian	1	157.5	70.8	67.4	0	6035	8562	5.94583	4.19097	Cardiac ICU	1	Alive	0	Alive	1	458	Cardiac arrest (with or without respiratory arrest; for respiratory arrest see Respiratory System)	21:10:00	19:52:00	21:10:00	01:45:00	2015	Direct Admit	Direct Admit	admit				-1	314	-12	116.757	88	116	51	71.8571	95	148	59	92.9898	103	134	46	98.1453
2841415	2298756	Female	2	58	Caucasian	1	167.6	120.2		-106	2453	7885	5.54931	1.70347	Cardiac ICU	1	Alive	0	Alive	1	386	Emphysema/bronchitis	10:49:03	00:00:00	12:35:00	05:28:00	2014	Emergency Department	Emergency Department	admit				85	165	85	124.118	50	120	50	77.6555	58	124	58	87.8992	76	96	60	76.8755
3341124	2732150	Male	1	69	Caucasian	1	175.3	70	61.9	-11	3088	22871	15.8903	2.14444	Cardiac ICU	1	Alive	0	Alive	1	458	Angina, unstable (angina interferes w/quality of life or meds are tolerated poorly)	22:08:00	19:30:00	22:19:00	01:47:00	2014	Floor	Floor	admit				79	169	79	120.097	61	92	45	57.6111	88	108	59	81.9722	47	61	40	45.7916
3347435	2737899	Male	1	45	Caucasian	1	177.8	88.4	87	-154	983	2848	2.08472	0.682639	Cardiac ICU	1	Alive	0	Alive	1	458	Infarction, acute myocardial (MI)	01:03:00	03:05:00	03:37:00	20:00:00	2015	Emergency Department	Emergency Department	admit				96	129	96	108.679	72	88	54	64.8929	89	99	70	81.0714	77	84	48	59.4082
975817	719302	Female	2	80	Caucasian	1	152.4	46.67	52.98	-147	1541	4249	3.05278	1.07014	Cardiac ICU	1	Alive	0	Alive	1	184	Rhythm disturbance (conduction defect)	17:04:00	18:20:00	19:31:00	21:12:00	2015	Emergency Department	Emergency Department	admit				55	161	55	99.8288	59	106	33	62.5343	101	114	47	76.7329	65	130	59	92.3252
1466268	1123666	Male	1	84	Caucasian	1	165	77.6	75.1	-4234	7922	33627	26.2924	5.50139	Cardiac ICU	1	Alive	0	Alive	2	243	Arrest, respiratory (without cardiac arrest)	09:20:00	16:21:00	07:54:00	19:56:00	2015	Recovery Room	Floor	readmit				71	193	71	129.106	99	162	26	60.0294	106	171	41	81.5235	94	132	70	97.575
354120	304328	Female	2	72	Caucasian	1	165.1	81.23		-10507	6213	16441	18.7139	4.31458	Cardiac ICU	1	Alive	0	Alive	1	122	Rhythm disturbance (atrial, supraventricular)	06:24:00	23:32:00	13:31:00	21:04:00	2014	Floor	Floor	admit				53	169	53	122.849	47	142	21	51.9358	66	148	39	68.7412	98	147	75	95.8436
3331793	2723741	Female	2	59	African American	2	162.6	114.1	114.8	0	4728	8541	5.93125	3.28333	Cardiac ICU	1	Alive	0	Alive	1	458	Infarction, acute myocardial (MI)	19:49:00	18:10:00	19:49:00	02:37:00	2014	Direct Admit	Direct Admit	admit				52	139	52	100.272	54	95	37	54.5802	74	100	42	72.2346	115	125	77	95.0231
2629919	2104076	Male	1	66	Caucasian	1	180.3	95		-7671	3720	3720	7.91042	2.58333	Cardiac ICU	1	Alive	0	Alive	1	365	Sepsis, pulmonary	21:39:00	19:30:00	05:30:00	19:30:00	2014	Floor	Floor	admit				62	172	62	104.564	45	147	26	48.5851	52	153	30	61.2632	90	130	78	101.137
511451	432575	Male	1	54	Hispanic	3	182.9	89.8	95.3	-118	1261	31850	22.2	0.875695	Cardiac ICU	1	Alive	0	Alive	1	141	Rhythm disturbance (atrial, supraventricular)	17:03:00	21:51:00	19:01:00	16:02:00	2014	Emergency Department	Emergency Department	admit				111	159	111	125.158	69	101	47	76.8421	82	111	67	88.3158	89	118	65	88.2732
458426	389489	Male	1	51	Hispanic	3	170.2	70.3		-375	2786	2911	2.28194	1.93472	Cardiac ICU	1	Alive	0	Alive	1	141	Rhythm disturbance (atrial, supraventricular)	16:33:00	23:19:00	22:48:00	21:14:00	2014	Emergency Department	Emergency Department	admit				95	145	95	121.319	62	125	54	76.5319	71	130	65	86.1489	73	123	55	72.618
320863	277020	Male	1	76	Caucasian	1	154.9	49.8		-107	2564	8405	5.91111	1.78056	Cardiac ICU	1	Alive	0	Alive	1	122	CHF, congestive heart failure	21:01:00	18:53:00	22:48:00	17:32:00	2015	Emergency Department	Emergency Department	admit				72	135	72	101.388	79	109	51	70.3674	86	131	57	78.5179	88	111	66	79.1083
3070722	2492343	Male	1	36	Caucasian	1	180.3	88.5	92.2	-81	2569	3758	2.66597	1.78403	Cardiac ICU	1	Alive	0	Alive	1	420	Drug withdrawal	21:40:00	13:39:00	23:01:00	17:50:00	2014	Emergency Department	Emergency Department	admit				117	170	117	139.046	83	133	78	92.6818	100	140	89	102.954	84	143	59	79.9329
1809310	1422940	Male	1	89	Caucasian	1	172	81	83.8	-144	4951	9251	6.52431	3.43819	Cardiac ICU	1	Alive	0	Alive	1	282	Embolus, pulmonary	08:55:00	21:30:00	11:19:00	21:50:00	2014		Emergency Department	admit				77	133	77	108.3	67	81	56	67	76	93	65	80.0333	96	100	74	86.0648
3352940	2742823	Female	2	23	Caucasian	1	165.1	55.3	54	-780	16894	54261	38.2229	11.7319	Cardiac ICU	1	Alive	0	Alive	1	458	Sepsis, pulmonary	14:41:00	20:02:00	03:41:00	21:15:00	2015	Emergency Department	Emergency Department	admit				49	172	49	95.504	69	109	25	54.3374	83	134	34	69.5542	123	182	64	83.3617
2126393	1685411	Female	2	47	Caucasian	1	170.1	80.5	81.3	-122	4307	7201	5.08542	2.99097	Cardiac ICU	1	Alive	0	Alive	1	318	Seizures (primary-no structural brain disease)	18:28:00	20:31:00	20:30:00	20:17:00	2015	Emergency Department	Emergency Department	admit				75	131	75	93.6778	59	81	35	54.4477	71	97	51	70.2636	91	98	48	72.5328
532222	449292	Male	1	88	Hispanic	3	175.26	80.7		-4834	5489	5514	7.18611	3.81181	Cardiac ICU	1	Alive	0	Alive	2	141	Vascular medical, other	15:06:00	19:34:00	23:40:00	19:09:00	2015	Recovery Room	Floor	readmit				82	138	82	105.709	58	90	30	52.9651	68	95	36	65.2558	104	158	39	84.5397
1839091	1448995	Male	1	66	Caucasian	1	170.1	82.9	84	0	1688	2883	2.00208	1.17222	Cardiac ICU	1	Alive	0	Alive	1	282	Angina, unstable (angina interferes w/quality of life or meds are tolerated poorly)	16:47:00	16:50:00	16:47:00	20:55:00	2014		Emergency Department	admit				106	166	106	140.25	71	97	53	72.5357	104	112	75	99.6786	73	98	56	69.5424
2640426	2113769	Male	1	57	Caucasian	1	188	111.8		-140	3390	4841	3.45903	2.35417	Cardiac ICU	1	Alive	0	Alive	1	365	Infarction, acute myocardial (MI)	08:09:00	19:10:00	10:29:00	18:59:00	2015	Emergency Department	Emergency Department	admit				37	136	37	108.667	83	98	28	69.6889	90	106	31	78.4667	90	117	69	87.855
381129	326503	Female	2	73	Caucasian	1	162.6	53.3		-2135	3575	4408	4.54375	2.48264	Cardiac ICU	1	Alive	0	Alive	1	122	Rhythm disturbance (conduction defect)	04:09:00	17:12:00	15:44:00	03:19:00	2015	Floor	Floor	admit				89	200	89	139.669	59	122	43	66.4915	75	128	60	84.392	63	121	50	73.9286
2803818	2263918	Female	2	63	Hispanic	3	152.4	54.4		-940	8328	8328	6.43611	5.78333	Cardiac ICU	1	Alive	0	Alive	1	392	Sepsis, GI	16:16:49	02:44:00	07:56:00	02:44:00	2014		Emergency Department	admit				40	135	40	88.396	47	107	23	61.2081	52	111	28	67.3259	80	139	0	110.5
1834916	1445352	Male	1	54	Caucasian	1	177.8	111.1		-2102	1850	5578	5.33333	1.28472	Cardiac ICU	1	Alive	0	Alive	1	282	CABG alone, coronary artery bypass grafting	06:10:00	14:10:00	17:12:00	00:02:00	2014		Operating Room	admit				120	164	70	122.299	68	101	47	64.8836	110	110	59	73.3077	101	128	76	101.229
3122252	2537654	Male	1	54	Caucasian	1	142.2	59.9	58.3	-88	2560	11304	7.91111	1.77778	Cardiac ICU	1	Alive	0	Alive	1	420	Hypothermia	20:07:00	17:59:00	21:35:00	16:15:00	2015	Emergency Department	Emergency Department	admit	35.2	37	32.2	97	163	97	139.107	71	133	57	72.4464	83	140	62	87.9821	72	72	47	57.3105
2863814	2319454	Female	2	53	Other/Unknown	3	154.9	51.4		-408	15387	16907	12.0243	10.6854	Cardiac ICU	1	Alive	0	Alive	1	392	Sepsis, unknown	23:56:57	00:31:00	06:44:00	23:11:00	2015		Emergency Department	admit				47	167	47	101.859	128	130	14	67.992	133	139	26	75.5161	143	150	55	91.0633
1655455	1288224	Male	1	56	Caucasian	1	173	99.7	80.6	-7	2273	16841	11.7	1.57847	Cardiac ICU	1	Alive	0	Alive	1	259	Sepsis, unknown	08:12:00	01:00:00	08:19:00	22:12:00	2015	Emergency Department	Emergency Department	admit				114	183	92	141.645	51	71	30	46.8292	57	57	57	57	69	80	58	67.2143
415721	354796	Male	1	64	Caucasian	1	182.9	105.2		-219	1396	528432	90	0.969445	Cardiac ICU	1	Alive	0	Alive	1	122	Angina, unstable (angina interferes w/quality of life or meds are tolerated poorly)	15:12:00	18:03:00	18:51:00	18:07:00	2014	Operating Room	Emergency Department	admit				106	161	106	131.835	60	96	51	65.2279	76	104	67	80.8228	52	63	49	54.3015
979157	721954	Female	2	80	Caucasian	1	157.48	55.45	57.9	-162	14711	29100	20.3208	10.216	Cardiac ICU	1	Alive	0	Alive	1	184	Sepsis, pulmonary	13:34:00	21:16:00	16:16:00	21:27:00	2015	Emergency Department	Emergency Department	admit				84	153	84	125.149	42	109	36	64.5387	74	122	55	89.4773	70	164	54	96.9863
2591661	2068721	Female	2	50	Caucasian	1	162.6	57.8		-1912	1107	3937	4.0618	0.76875	Cardiac ICU	1	Alive	0	Alive	1	365	Infarction, acute myocardial (MI)	18:38:00	20:07:00	02:30:00	20:57:00	2014	Floor	Floor	admit				74	159	74	126.77	75	120	25	77.6066	89	127	35	88.9344	83	93	69	78.8545
428188	364961	Female	2	82	Hispanic	3	142.2	40.8		-505	2888	28453	20.1097	2.00556	Cardiac ICU	1	Alive	0	Alive	1	141	Obstruction due to nephrolithiasis, surgery for (with or without ileal-conduit)	19:40:00	22:18:00	04:05:00	04:13:00	2014		Recovery Room	admit				90	172	90	127.788	50	96	32	44.3462	69	99	46	64.7308	64	79	48	57.7067
1658029	1290465	Male	1	67	Caucasian	1	175.2	86.5		-10	5154	16379	11.3812	3.57917	Cardiac ICU	1	Alive	0	Alive	1	254	Infarction, acute myocardial (MI)	05:56:00	15:05:00	06:06:00	20:00:00	2015	Direct Admit	Direct Admit	admit				74	137	74	106.308	85	88	43	63.9658	106	111	54	80.8291	77	89	45	59.3646
2634083	2107964	Male	1	53	Caucasian	1	185.4	84.8		-15	4267	9815	6.82639	2.96319	Cardiac ICU	1	Alive	0	Alive	1	365	Rhythm disturbance (ventricular)	23:15:00	19:05:00	23:30:00	22:37:00	2014	Direct Admit	Direct Admit	admit				75	153	75	102.892	64	100	27	56.4412	79	110	40	67.3628	84	99	62	72.6909
2702841	2170313	Female	2	64	Caucasian	1	167.6	73.5		-300	3697	8098	5.83194	2.56736	Cardiac ICU	1	Alive	0	Alive	1	386	Bleeding, upper GI	01:32:04	21:30:00	06:32:00	20:09:00	2014		Emergency Department	admit				60	136	60	103.421	79	104	36	72.8286	82	112	42	79.5775	151	158	74	106.119
2331919	1847270	Male	1	75	Caucasian	1	170.2	94.3	85.1	-2892	22515	22515	17.6438	15.6354	Cardiac ICU	1	Alive	0	Alive	2	336	Emphysema/bronchitis	10:08:00	01:35:00	10:20:00	01:35:00	2015	Operating Room	Acute Care/Floor	readmit				91	141	65	105.763	56	91	34	63.0528	71	114	41	79.692	107	150	51	89.0925
1699997	1327256	Male	1	79	Caucasian	1	170.1	80.7	81.2	-307	2789	9726	6.96736	1.93681	Cardiac ICU	1	Alive	0	Alive	1	259	Hypovolemia (including dehydration, Do not include shock states)	21:07:00	20:20:00	02:14:00	00:43:00	2014	Emergency Department	Emergency Department	admit				60	155	60	114.812	60	110	16	59.058	71	114	23	70.9714	101	145	93	110.84
1450449	1110429	Male	1	60	African American	2	178	77.3	78.1	-87	1354	4280	3.03264	0.940278	Cardiac ICU	1	Alive	0	Alive	1	243	Infarction, acute myocardial (MI)	18:09:00	18:56:00	19:36:00	18:10:00	2015	Direct Admit	Direct Admit	admit				116	176	116	154.154	81	132	81	93.3461	101	139	94	113.038	54	67	49	58.3717
3067860	2489811	Male	1	73	Other/Unknown	3	160	56.6	76.3	-123	10845	18439	12.8903	7.53125	Cardiac ICU	1	Alive	0	Alive	1	420	Sepsis, pulmonary	01:55:00	23:17:00	03:58:00	16:43:00	2014	Emergency Department	Emergency Department	admit				59	176	59	115.779	94	122	48	73.1221	103	132	51	82.9827	101	143	56	77.2074
2859898	2315823	Female	2	53	African American	2	157.4	152.2		-195	4772	7614	5.42292	3.31389	Cardiac ICU	1	Alive	0	Alive	1	396	Emphysema/bronchitis	11:15:00	21:24:00	14:30:00	22:02:00	2014		Emergency Department	admit				92	185	92	127.066	76	106	51	73.8158	90	119	34	85.1818	86	98	0	80.0647
2586500	2063987	Female	2	29	Caucasian	1	162.5	71.7	72.5	-1491	7068	44714	32.0868	4.90833	Cardiac ICU	1	Alive	0	Alive	1	365	CHF, congestive heart failure	22:22:00	00:27:00	23:13:00	21:01:00	2014	Floor	Floor	admit	36.8	36.8	36.55	78	107	78	89.8644	63	75	45	56.5424	70	81	54	64.2429	70	83	59	69.9977
442287	376370	Female	2	85	Hispanic	3	149.9	65.7		-22	12757	14506	10.0889	8.85903	Cardiac ICU	1	Alive	0	Expired	1	141	Infarction, acute myocardial (MI)	01:57:00	04:05:00	02:19:00	22:56:00	2014		Emergency Department	admit				72	227	72	114.297	56	198	14	51.8758	71	205	28	67.1898	99	127	72	91.2927
1062679	788604	Male	1	69	Caucasian	1	161.5	158.8		-14574	5924	16468	21.5569	4.11389	Cardiac ICU	1	Alive	0	Expired	2	197	Monitoring, hemodynamic (pre-operative evaluation)	10:43:00	00:05:00	13:37:00	16:21:00	2015	Floor	Floor	readmit				51	174	51	126.982	42	76	10	38.7219	62	94	19	59.4743	83	107	74	83.822
[truncated: 4,311 more rows]
[truncated: 261 more columns]
